# Supplementary material for: Lysosomes mediate the mitochondrial UPR via mTORC1-dependent ATF4 phosphorylation
Source: Cell Discov. 2023 Sep 7;9:92. doi: 10.1038/s41421-023-00589-1 (PMC10484937; doi:10.1038/s41421-023-00589-1)
Supplement: Supplementary file 2 — Supplementary Table S1 [file 41421_2023_589_MOESM2_ESM.xlsx]

## Sheet: Key Notes
Supplementary Table S1. RNA-seq results for MEFs treated with or without mitochondrial stress inducers and/or ConA.
Gene ID	Ensembl Gene ID
Symbol	Gene name
X_1	Normalized counts for given Condition_X (see below), replicate 1 of 3
X_2	Normalized counts for given Condition_X (see below), replicate 2 of 3
X_3	Normalized counts for given Condition_X (see below), replicate 3 of 3
X_logFC	Log2 fold change for given Condition_X (see below) relatively to Condition_Y
X_P-value	P-value for the comparasion of Condition_X (see below) versus Condition_Y (Limma-Voom)
Adjust_P-value	Benjamini-Hochberg adjusted P-value
ConA.effect.in.Dox_logFC	Log2 fold change for Condition_Dox_ConA relatively to Condition_Dox_ctrl
ConA_dependency.in.Dox	Fold change for the ConA.effect.in.Dox_logFC relatively to Dox_ctrl_logFC
ConA.effect.in.AntiA_logFC	Log2 fold change for Condition_AntiA_ConA relatively to Condition_AntiA_ctrl
ConA_dependency.in.AntiA	Fold change for the ConA.effect.in.AntiA_logFC relatively to AntiA_ctrl_logFC
ConA.effect.in.FCCP_logFC	Log2 fold change for Condition_FCCP_ConA relatively to Condition_FCCP_ctrl
ConA_dependency.in.FCCP	Fold change for the ConA.effect.in.FCCP_logFC relatively to FCCP_ctrl_logFC
Treatment Conditions:
Basal_ctrl	Wild-type MEFs treaed with DMSO control
Basal_ConA	Wild-type MEFs treaed with Concanamycin A (ConA) (200 nM)
Dox_ctrl	Wild-type MEFs treaed with Dox (30 μg/ml) for 24 h
Dox_ConA	Wild-type MEFs treaed with Concanamycin A (ConA) (200 nM) and Dox (30 μg/ml) for 24 h
AntiA_ctrl	Wild-type MEFs treaed with Antimycin A (2 μM) for 24 h
AntiA_ConA	Wild-type MEFs treaed with Concanamycin A (ConA) (200 nM) and Antimycin A (2 μM) for 24 h
FCCP_ctrl	Wild-type MEFs treaed with FCCP (2 μM) for 24 h
FCCP_ConA	Wild-type MEFs treaed with Concanamycin A (ConA) (200 nM) and FCCP (2 μM) for 24 h

## Sheet: All genes
Gene ID	Gene name	Basal_ctrl	Basal_ctrl	Basal_ctrl	Basal_ConA	Basal_ConA	Basal_ConA	Dox_ctrl	Dox_ctrl	Dox_ctrl	Dox_ConA	Dox_ConA	Dox_ConA	AntiA_ctrl	AntiA_ctrl	AntiA_ctrl	AntiA_ConA	AntiA_ConA	AntiA_ConA	FCCP_ctrl	FCCP_ctrl	FCCP_ctrl	FCCP_ConA	FCCP_ConA	FCCP_ConA	Gene name	ConA_logFC	ConA.Value	ConA_adj.P.Val	Dox_logFC	Dox_P.Value	Dox_adj.P.Val	ConA.effect.in.Dox_ logFC	ConA.effect.in.Dox_ P.Value	ConA.effect.in.Dox_ adj.P.Val	ConA.dependency.in.Dox	AntiA_logFC	AntiA_P.Value	AntiA_adj.P.Val	ConA.effect.in.Dox_ logFC	ConA.effect.in.AntiA_ P.Value	ConA.effect.in.AntiA_ adj.P.Val	ConA.dependency.in.AntiA	FCCP_logFC	FCCP_P.Value	FCCP_adj.P.Val	ConA.effect.in.FCCP_ logFC	ConA.effect.in.FCCP_ P.Value	ConA.effect.in.FCCP_ adj.P.Val
ENSMUSG00000000001	Gnai3	199.992	193.389	200.492	170.529	172.159	175.007	191.231	204.974	204.271	172.376	186.193	173.852	223.995	206.538	208.745	197.75	180.988	190.97	193.731	184.457	190.383	195.985	202.646	187.886	Gnai3	-0.197989	4.17898e-05	0.000121797	0.0153436	0.71478	0.898287	-0.173565	0.000222264	0.000623393	-11.3119	0.105491	0.0159256	0.0766654	-0.166209	0.000345241	0.000882702	-1.57557	-0.0629829	0.14061	0.242855	0.04447	0.294865	0.406585
ENSMUSG00000000028	Cdc45	63.4759	62.7132	61.7039	59.9521	59.0866	62.6077	63.9317	66.3888	66.3994	59.4753	63.8306	63.6778	64.4527	66.2251	62.3797	53.3895	56.9025	55.5678	55.9779	57.0852	61.0833	57.4014	56.7092	56.6913	Cdc45	-0.0491003	0.169846	0.24876	0.0661809	0.0657752	0.290079	-0.0736446	0.0421043	0.0769471	-1.11278	0.0388226	0.272954	0.504239	-0.219055	5.02626e-07	1.85634e-06	-5.64247	-0.110395	0.00345951	0.0104658	-0.0270046	0.450097	0.564152
ENSMUSG00000000031	H19	0.813164	0.950664	1.14466	0.305506	0.473878	0.300376	1.0405	1.05312	0.967773	0.331871	0.797457	0.315209	0.808722	1.29275	1.01873	0.317527	0.507306	0.381751	0.678942	0.747104	0.971032	0.193887	0.475842	0.564251	H19	-1.45061	5.17809e-05	0.000149105	0.0827893	0.721918	0.900836	-1.21939	0.000168797	0.000480714	-14.7289	0.0842302	0.717271	0.858499	-1.37122	6.13796e-05	0.000173581	-16.2795	-0.286121	0.249973	0.378997	-1.08035	0.00159663	0.0042905
ENSMUSG00000000037	Scml2	1.93977	1.69823	1.83826	1.34656	1.48864	1.32984	1.94206	1.80214	1.72908	1.46548	1.2149	1.3638	1.94138	1.6232	2.51445	1.56145	1.17689	1.41422	1.27699	1.61237	1.47772	1.17759	1.03985	1.26403	Scml2	-0.393506	0.00799167	0.0164332	0.000512583	0.996883	0.999898	-0.440358	0.00363563	0.00836449	-859.097	0.131646	0.310037	0.54478	-0.538027	0.000445348	0.00112052	-4.08694	-0.329716	0.0220479	0.0524647	-0.325833	0.0403285	0.0769131
ENSMUSG00000000049	Apoh	0.230498	0.234632	0.443908	0.246261	0.34251	0.196724	0.222569	0.110567	0.2675	0.247207	0.308655	0.2675	0.20221	0.198025	0.180513	0.370283	0.13185	0.265672	0.302737	0.294394	0.333331	0.176766	0.192463	0.201562	Apoh	-0.18464	0.576978	0.668998	-0.634521	0.081851	0.327505	0.547096	0.136432	0.211724	-0.862219	-0.588103	0.103074	0.275784	0.281792	0.44895	0.538208	-0.479155	0.0919776	0.76964	0.848154	-0.704811	0.0513474	0.09473
ENSMUSG00000000056	Narf	12.6658	12.5657	12.8857	39.9206	39.6468	40.7821	12.4636	13.18	12.525	36.0782	36.7562	35.8174	10.2798	9.55044	9.96104	35.5017	33.077	34.1412	13.0736	12.5142	11.5974	33.1492	31.9499	32.9603	Narf	1.65842	5.98998e-29	1.06797e-26	0.00140202	0.977411	0.995769	1.50961	1.6513e-27	2.44972e-25	1076.74	-0.356284	6.71019e-08	6.12765e-06	1.78575	5.7516e-29	1.17659e-26	-5.01216	-0.0377065	0.44979	0.585943	1.4006	2.6575e-26	5.19397e-24
ENSMUSG00000000058	Cav2	71.7209	58.19	73.5683	51.9407	50.8108	51.1558	62.5185	73.4413	75.6084	54.5418	59.2591	53.3182	77.075	76.2501	68.4003	52.2167	45.1954	49.3579	62.2744	56.313	60.6493	40.0401	42.6664	40.0149	Cav2	-0.395408	2.72172e-05	8.14128e-05	0.0586	0.465521	0.757446	-0.336507	0.000202491	0.000570148	-5.74245	0.12914	0.112186	0.290726	-0.595505	2.0457e-08	9.01091e-08	-4.61131	-0.176945	0.0344342	0.076769	-0.545723	2.01776e-07	1.04207e-06
ENSMUSG00000000078	Klf6	56.7018	53.7776	54.427	57.482	55.0861	56.9664	58.6716	58.5278	56.2467	58.105	60.3715	54.9441	63.7718	60.6331	62.6796	65.3288	58.564	62.0433	60.9484	59.102	59.22	66.6272	69.3356	68.5541	Klf6	0.0401437	0.313213	0.413518	0.0731602	0.0702283	0.301084	-0.00104005	0.978888	0.986831	-0.0142161	0.18227	4.64262e-05	0.00103588	-0.0100221	0.797012	0.84391	-0.0549849	0.120835	0.00394995	0.0117771	0.190061	2.18786e-05	8.06963e-05
ENSMUSG00000000085	Scmh1	52.7299	51.8494	53.2333	52.2946	54.0224	50.8495	54.0156	53.1646	55.5407	51.1808	53.8031	52.5253	51.5223	52.2509	52.8073	51.7016	56.6599	51.1558	55.9361	55.2632	60.1259	57.7892	58.8027	57.5691	Scmh1	-0.00622229	0.868794	0.906766	0.04392	0.246817	0.574999	-0.0469064	0.217427	0.311728	-1.068	-0.0113307	0.763582	0.88397	0.0253164	0.503354	0.589589	-2.23432	0.117514	0.0032941	0.0100121	0.0246539	0.508347	0.618921
ENSMUSG00000000088	Cox5a	55.6093	54.2591	58.1183	36.1565	33.4184	33.1455	53.9258	51.3645	56.9899	30.9359	32.1003	39.3526	47.6195	53.5394	44.7685	28.8721	30.7143	31.7692	46.2256	50.7661	52.7849	37.5819	34.1783	31.4473	Cox5a	-0.710399	2.51702e-11	1.54993e-10	-0.0509359	0.467842	0.759633	-0.671172	1.10161e-10	7.02151e-10	13.1768	-0.207019	0.00565919	0.0361142	-0.67255	1.74305e-10	1.0136e-09	3.24874	-0.167293	0.0222391	0.0528744	-0.539037	1.6974e-08	1.03571e-07
ENSMUSG00000000093	Tbx2	0.0988501	0.0936258	0.153558	0.115586	0.160593	0.130936	0.122504	0.0776439	0.0600572	0.198526	0.0417167	0.112414	0.0789532	0.0429029	0.0948068	0.179558	0.166195	0.13185	0.102114	0.170708	0.0609016	0.16104	0.177662	0.130936	Tbx2	0.253247	0.585541	0.67646	-0.442011	0.388636	0.704548	0.227135	0.665349	0.750894	-0.513867	-0.718847	0.182081	0.394832	1.20259	0.0226581	0.0411377	-1.67294	-0.144279	0.767457	0.846329	0.604271	0.195864	0.292419
ENSMUSG00000000126	Wnt9a	0.63176	0.499927	0.234632	0.368393	0.568824	0.410612	0.295307	0.302737	0.247637	0.620408	0.324667	0.494345	0.345728	0.324012	0.397542	0.452405	0.538595	0.465217	0.697089	0.450123	0.333331	0.40312	0.445265	0.494345	Wnt9a	0.088786	0.798732	0.855284	-0.565242	0.154661	0.460428	0.719299	0.0686672	0.117887	-1.27255	-0.229055	0.533638	0.740342	0.448267	0.216272	0.294041	-1.95703	0.178925	0.600964	0.719389	-0.0773493	0.819071	0.87427
ENSMUSG00000000127	Fer	53.3257	51.4209	53.7212	39.5307	39.1595	38.4577	51.4848	50.2672	51.6217	42.6729	41.7507	40.9649	52.2946	48.9382	50.0284	42.0425	41.52	38.862	50.7463	49.2924	49.335	38.4145	39.9512	40.1703	Fer	-0.435725	4.85323e-13	3.76668e-12	-0.0470686	0.213923	0.538034	-0.290766	7.84678e-09	3.96914e-08	6.1775	-0.0675163	0.0785074	0.229529	-0.305444	2.95959e-09	1.44442e-08	4.52401	-0.0852436	0.0284231	0.0650694	-0.333706	4.16765e-10	3.29915e-09
ENSMUSG00000000131	Xpo6	139.236	146.062	134.332	99.4521	97.6245	95.4516	138.323	133.779	133.624	97.6445	97.5317	102.117	126.731	125.178	129.506	93.8485	95.7834	89.6207	141.021	144.385	141.021	116.844	108.607	113.152	Xpo6	-0.519711	6.34194e-15	6.43935e-14	-0.0477656	0.21788	0.54237	-0.448792	3.62347e-13	3.32319e-12	9.39571	-0.136856	0.00106565	0.010725	-0.450241	4.05354e-13	3.35791e-12	3.28988	0.0241204	0.529048	0.657722	-0.333288	4.86655e-10	3.8105e-09
ENSMUSG00000000134	Tfe3	57.5982	57.6239	52.5596	81.3681	81.0908	81.4991	55.7707	55.2551	55.6671	77.4332	70.7389	76.9269	54.079	54.427	54.6286	71.9642	79.6933	74.2549	53.1367	56.6529	55.0327	67.9965	67.8527	68.9053	Tfe3	0.541827	1.72892e-14	1.64786e-13	-0.00761475	0.860128	0.954724	0.432067	8.36045e-12	6.31469e-11	-56.7408	-0.0387333	0.373686	0.607201	0.468379	1.10543e-12	8.57262e-12	-12.0924	-0.0242961	0.574891	0.697841	0.313366	1.68819e-08	1.03073e-07
ENSMUSG00000000142	Axin2	0.357386	0.361457	0.267938	0.246261	0.264778	0.179558	0.261768	0.0943679	0.178878	0.265211	0.256758	0.17437	0.167037	0.21474	0.234632	0.299216	0.251251	0.282327	0.156769	0.397542	0.20221	0.128169	0.226823	0.271191	Axin2	-0.514403	0.119069	0.183826	-0.98501	0.00820825	0.0798794	0.474973	0.213866	0.307712	-0.482201	-0.674323	0.0492497	0.167945	0.443849	0.204631	0.280748	-0.658213	-0.477479	0.142573	0.245504	-0.228877	0.524852	0.634228
ENSMUSG00000000148	Brat1	50.3601	54.3693	47.5253	44.9857	44.6124	43.3143	54.0658	50.4279	53.68	44.2487	43.0187	45.4962	54.7148	51.9967	52.6214	43.4617	44.2858	43.4441	59.2014	60.0452	60.6887	56.8515	55.6555	57.2836	Brat1	-0.193587	2.2231e-05	6.73795e-05	0.0568519	0.1507	0.453772	-0.252338	2.58144e-07	1.06831e-06	-4.43851	0.067755	0.0886727	0.249998	-0.280068	3.44288e-08	1.47053e-07	-4.13354	0.243488	3.30939e-07	2.42605e-06	-0.0837666	0.0345695	0.0672832
ENSMUSG00000000149	Gna12	159.778	173.852	165.331	147.286	145.374	144.385	165.004	161.647	163.548	147.526	143.233	159.684	142.595	154.245	157.22	132.473	146.756	135.535	180.855	186.947	192.806	180.855	168.593	183.354	Gna12	-0.190371	0.000217952	0.00057912	-0.0247964	0.590011	0.836	-0.123523	0.0109871	0.0230561	4.98147	-0.136447	0.0053364	0.0345692	-0.13078	0.00788372	0.0159099	0.958465	0.16841	0.000737976	0.00262797	-0.0738895	0.111355	0.184443
ENSMUSG00000000154	Slc22a18	0.0825537	0.0767831	0.0584033	0.0411289	0.02503	0.0417167	0.0253877	0.00834334	0.0600572	0.00834334	0.02503	0.052207	0.0437125	0.0952478	0.0594316	0.0421084	0.0970322	0.0421084	0.0253877	0.00834334	0.0961358	0.0421084	0.00834334	0.130936	Slc22a18	-1.03409	0.190165	0.273004	-1.62109	0.062287	0.281369	-0.0667371	0.946713	0.964025	0.0411681	-0.190353	0.783472	0.894866	-0.17413	0.811228	0.855514	0.914776	-1.39424	0.0950531	0.177998	0.396194	0.661274	0.749909
ENSMUSG00000000167	Pih1d2	1.27792	1.59796	1.34477	1.61144	1.50442	1.5922	1.82947	1.38392	2.02348	1.84247	1.686	1.56145	1.74469	1.99384	1.69186	1.86394	1.8902	1.64109	1.56567	1.24142	1.43709	2.29632	2.09349	2.05925	Pih1d2	0.16329	0.277247	0.37435	0.29885	0.0466749	0.238665	-0.0257434	0.854031	0.897295	-0.0861415	0.365896	0.0154661	0.07506	-0.00793732	0.953826	0.967871	-0.0216928	0.0071803	0.962296	0.977946	0.609325	0.000108886	0.000359513
ENSMUSG00000000168	Dlat	71.3206	65.0452	71.4381	56.2294	58.3473	61.1037	72.2303	75.3208	74.28	55.3817	59.8007	57.7977	74.8628	75.6548	73.846	65.168	63.8306	64.7906	77.4332	77.8594	77.7204	69.4297	69.7996	70.2744	Dlat	-0.241895	1.05545e-07	4.23269e-07	0.0952899	0.0107013	0.0951804	-0.359223	1.38459e-11	1.0154e-10	-3.7698	0.111803	0.00322495	0.023785	-0.211305	1.07017e-06	3.79172e-06	-1.88997	0.166478	3.91061e-05	0.000185363	-0.153453	0.000116358	0.000382429
ENSMUSG00000000171	Sdhd	58.105	58.0027	64.6054	48.0439	47.0459	47.2572	53.2475	55.3963	57.1081	44.1628	51.3761	46.3848	54.7733	58.7006	55.444	42.4642	45.1343	45.5443	42.4339	41.2777	46.478	43.0417	39.4836	40.6325	Sdhd	-0.342983	1.51825e-06	5.29439e-06	-0.12398	0.039815	0.217283	-0.225891	0.000553174	0.00146085	1.82199	-0.0967151	0.104015	0.277172	-0.343329	1.82741e-06	6.26238e-06	3.5499	-0.473634	2.94268e-09	3.23096e-08	-0.0791233	0.202921	0.300806
ENSMUSG00000000183	Fgf6	0.0268703	0.0257505	0.00834334	0.02503	0.00834334	0.00834334	0.00834334	0.00834334	0.00834334	0.00834334	0.00834334	0.00834334	0.00834334	0.00834334	0.0253877	0.0592245	0.00834334	0.0253877	0.11932	0.0445373	0.0789532	0.0938433	0.0417167	0.182778	Fgf6	-0.564477	0.557943	0.652686	-1.0928	0.260072	0.590254	0	1	1	0	-0.557654	0.562688	0.761746	0.94261	0.315558	0.403388	-1.69031	2.06961	0.00992055	0.0264249	0.260342	0.637892	0.73077
ENSMUSG00000000184	Ccnd2	475.811	474.363	401.454	293.372	294.057	282.019	492.2	486.074	448.638	388.833	364.02	351.633	458.47	407.636	462.286	355.634	318.101	343.113	589.114	591.87	526.144	450.275	466.918	470.782	Ccnd2	-0.63186	2.771e-12	1.95398e-11	0.0819542	0.165369	0.47661	-0.369702	3.49938e-07	1.42096e-06	-4.51108	-0.0224065	0.701403	0.850435	-0.384848	1.86544e-07	7.30318e-07	17.1757	0.339663	1.21337e-06	7.88123e-06	-0.296757	1.09837e-05	4.26149e-05
ENSMUSG00000000194	Gpr107	84.6807	85.0658	82.5498	115.107	115.06	113.619	88.3809	88.4724	85.6471	107.656	111.358	108.269	81.589	77.3303	82.8076	110.573	107.597	108.942	86.2199	87.4424	84.4995	146.704	141.615	150.44	Gpr107	0.446609	4.15953e-15	4.33439e-14	0.0573053	0.094199	0.353937	0.318214	3.42328e-11	2.37346e-10	5.55296	-0.0620666	0.0722092	0.216962	0.436872	9.22713e-15	9.83785e-14	-7.03876	0.0332584	0.324765	0.462423	0.76484	2.8448e-22	2.31321e-20
ENSMUSG00000000223	Drp2	2.57317	2.77738	1.75861	1.26689	1.07573	1.19509	2.37163	2.5803	2.57433	1.62722	1.56475	1.3789	2.13773	1.96154	1.98549	1.11637	1.13678	1.39675	1.693	1.39021	1.41653	1.31525	1.2826	1.33085	Drp2	-0.977431	1.52434e-07	6.00772e-07	0.114268	0.352441	0.674121	-0.721849	6.99865e-06	2.39247e-05	-6.31718	-0.192274	0.140251	0.334979	-0.743789	2.12525e-05	6.39154e-05	3.86838	-0.632985	5.71295e-05	0.000261128	-0.189426	0.231403	0.334456
ENSMUSG00000000244	Tspan32	0.153558	0.180513	0.234632	0.0685755	0.112862	0.02503	0.122504	0.161938	0.0948068	0.182778	0.116508	0.128169	0.11467	0.286494	0.198025	0.11145	0.166195	0.181894	0.102114	0.115586	0.149902	0.128169	0.05786	0.147649	Tspan32	-1.68866	0.00329757	0.00729897	-0.600796	0.181949	0.500993	0.175838	0.708787	0.787566	-0.292675	-0.00553062	0.989078	0.998636	-0.316471	0.460561	0.549517	57.2215	-0.631392	0.162463	0.27169	-0.230886	0.645923	0.737406
ENSMUSG00000000253	Gmpr	3.98135	4.37544	4.41596	2.18926	2.80982	2.76885	4.33212	3.94169	3.93118	1.89436	2.54548	3.01115	3.57022	4.38192	3.30356	2.217	2.35776	2.66565	3.0892	3.2959	3.18743	2.06217	1.66744	1.95673	Gmpr	-0.726089	6.95956e-07	2.53044e-06	-0.0664307	0.533012	0.800754	-0.735332	8.42157e-07	3.23768e-06	11.0692	-0.193574	0.0813288	0.235095	-0.629293	1.5572e-05	4.76576e-05	3.25091	-0.416017	0.000726706	0.00259324	-0.756935	3.5147e-06	1.48038e-05
ENSMUSG00000000266	Mid2	0.903645	0.967773	0.842139	0.731783	0.812704	0.737748	0.844014	0.785477	0.768556	0.827074	0.63685	0.623007	0.987413	0.737748	1.00062	1.21603	1.10747	1.22759	1.19841	1.68272	1.47772	1.53732	1.66744	1.33085	Mid2	-0.247224	0.211702	0.298746	-0.17558	0.365475	0.684328	-0.213028	0.304365	0.409118	1.21328	-0.00271668	0.988441	0.998408	0.392835	0.0334109	0.0581713	-144.601	0.674726	0.000343039	0.00132511	0.0636506	0.673667	0.760177
ENSMUSG00000000275	Trim25	7.41806	7.35644	6.38714	5.2548	5.50809	5.14286	6.72113	6.20845	6.83306	5.70451	5.9455	5.6112	6.28146	5.62605	6.40518	5.87739	5.73813	6.48016	7.52389	7.20783	7.2667	6.10315	6.03109	5.2798	Trim25	-0.406744	9.61584e-06	3.04852e-05	-0.0947643	0.208797	0.532514	-0.194068	0.0173158	0.0348973	2.0479	-0.205134	0.0101539	0.0552904	-0.0173236	0.825869	0.86733	0.0844504	0.0609133	0.404695	0.543227	-0.339901	8.19018e-05	0.00027552
ENSMUSG00000000276	Dgke	8.88067	7.88721	7.69768	5.0319	4.88429	5.65546	7.95919	8.51595	8.78056	5.95463	5.80528	6.03596	7.82567	7.29775	7.64289	5.97851	5.5502	6.43343	9.46153	10.2214	7.93298	8.65366	7.25152	8.50041	Dgke	-0.65114	9.38356e-09	4.20766e-08	0.0487341	0.528174	0.796874	-0.503818	6.77106e-07	2.63441e-06	-10.3381	-0.0999595	0.209356	0.429496	-0.344042	0.000253961	0.000660794	3.44181	0.171495	0.0289356	0.0661182	-0.175082	0.02664	0.0536611
ENSMUSG00000000278	Scpep1	134.086	136.386	146.704	277.996	265.311	289.043	153.073	158.888	162.102	272.326	282.402	296.426	159.975	171.552	160.322	304.166	316.766	317.613	273.152	264.548	274.769	409.796	401.454	394.843	Scpep1	0.996372	2.19234e-22	8.91338e-21	0.184787	0.0001363	0.00388396	0.843953	3.00538e-20	9.62215e-19	4.56718	0.237567	3.55431e-06	0.00013781	0.932737	1.16688e-21	4.71457e-20	3.92621	0.962247	6.55144e-22	1.13679e-19	0.570012	1.07189e-15	2.29923e-14
ENSMUSG00000000282	Mnt	26.6925	26.4315	24.7492	63.9062	62.0525	62.3506	33.1889	30.2758	27.6577	67.4988	57.8394	66.4387	21.929	19.2538	22.3089	54.4804	56.8371	56.1679	26.723	30.6227	27.2523	52.4351	50.3287	52.1051	Mnt	1.27516	3.81973e-20	9.44436e-19	0.224425	0.00198947	0.0292563	1.07359	3.88708e-18	8.34713e-17	4.78373	-0.295942	0.000170011	0.0027639	1.40193	7.00703e-21	2.36825e-19	-4.7372	0.118504	0.0875026	0.166181	0.874499	2.85185e-15	5.62098e-14
ENSMUSG00000000290	Itgb2	4.70238	4.80174	4.57196	10.7518	9.75868	10.4998	5.09223	4.62186	5.731	11.248	10.8129	10.7537	3.70375	4.03795	3.93118	11.5605	11.5974	11.4893	6.05728	6.5103	6.43343	7.35479	8.00146	7.67392	Itgb2	1.13867	9.18515e-16	1.07403e-14	0.128377	0.15909	0.467491	1.09306	1.25107e-15	1.67102e-14	8.51449	-0.270203	0.00756394	0.0447976	1.57046	2.97483e-19	7.02465e-18	-5.81214	0.433145	1.47196e-05	7.61814e-05	0.277068	0.00102876	0.00286472
ENSMUSG00000000295	Hddc2	6.9148	7.28112	8.51112	4.45541	4.58513	4.43641	7.24481	8.37023	8.86271	4.31634	4.81868	5.37498	7.91592	8.46674	6.68597	4.22025	4.72991	4.15142	8.91585	8.73549	9.33093	6.72113	6.72323	6.80685	Hddc2	-0.749584	7.9701e-09	3.60463e-08	0.105592	0.222412	0.547342	-0.753949	3.62935e-09	1.90784e-08	-7.14022	0.0177739	0.837439	0.922834	-0.810615	1.77234e-09	8.85961e-09	-45.607	0.25126	0.00483956	0.0140733	-0.413385	3.06691e-05	0.000110641
ENSMUSG00000000296	Tpd52l1	0.669256	0.413774	0.573893	0.337444	0.355239	0.428589	0.542469	0.59055	0.646997	0.475361	0.413774	0.375154	0.808722	0.630382	0.687806	0.452405	0.471997	0.381751	0.749135	0.780786	0.69497	0.437784	0.412833	0.360979	Tpd52l1	-0.543272	0.0215393	0.040534	0.127868	0.526144	0.795617	-0.496587	0.0267093	0.0513624	-3.88358	0.381349	0.0558747	0.182468	-0.701547	0.00176776	0.00403271	-1.83964	0.452698	0.0232423	0.0548798	-0.880129	0.000175597	0.000559343
ENSMUSG00000000301	Pemt	2.34013	2.75845	2.63287	1.45161	1.82557	1.44281	2.59982	3.00337	3.04928	1.4821	1.29554	1.3638	2.57387	2.6377	3.0369	1.4373	1.74469	1.92842	3.06263	2.52604	3.629	2.51195	2.26893	2.39318	Pemt	-0.717251	1.55016e-05	4.78794e-05	0.16032	0.197023	0.519014	-1.06157	1.92183e-08	9.20832e-08	-6.62153	0.092461	0.457818	0.681119	-0.698187	1.51207e-05	4.63641e-05	-7.55116	0.239265	0.0547171	0.112801	-0.346326	0.0081111	0.0187299
ENSMUSG00000000317	Bcl6b	0.115586	0.0767831	0.0892541	0.147137	0.129064	0.163345	0.156769	0.0943679	0.0948068	0.089753	0.0573218	0.0657625	0.11467	0.0952478	0.0594316	0.0776439	0.182778	0.0421084	0.156769	0.13277	0.0609016	0.0592245	0.0417167	0.0970322	Bcl6b	0.657421	0.183114	0.264819	0.278394	0.585858	0.833093	-0.686782	0.211583	0.304924	-2.46694	-0.0960185	0.857709	0.933499	-0.0373443	0.945677	0.961524	0.388928	0.228059	0.656636	0.763678	-0.8003	0.158954	0.247109
ENSMUSG00000000320	Alox12	0.0988501	0.0767831	0.0253877	0.0997718	0.0536915	0.0657625	0.0417167	0.00834334	0.0257505	0.121594	0.181894	0.0657625	0.0789532	0.0429029	0.0772123	0.0776439	0.13185	0.0609016	0.0825537	0.0993099	0.0609016	0.0767831	0.05786	0.0621905	Alox12	0.304482	0.631888	0.716878	-1.46012	0.0747266	0.311312	2.44897	0.00226005	0.0054071	-1.67725	0.1639	0.79935	0.903836	0.416241	0.492627	0.579979	2.53959	0.474087	0.446677	0.583147	-0.28536	0.639449	0.732123
ENSMUSG00000000325	Arvcf	3.39358	3.52522	3.37089	3.66889	3.5072	3.38337	3.57764	3.2252	2.98575	3.90743	3.3943	3.45939	2.91258	2.78442	2.76885	3.49334	3.44833	3.4451	3.2959	3.98181	3.59562	3.94008	3.91276	3.94169	Arvcf	0.0372265	0.70158	0.776188	-0.0747873	0.450067	0.747829	0.136473	0.169978	0.254299	-1.82481	-0.281471	0.00892975	0.0505066	0.295495	0.00650371	0.013358	-1.04982	0.0765082	0.428032	0.565498	0.120908	0.201977	0.299659
ENSMUSG00000000326	Comt	25.7184	27.0662	24.2343	21.752	21.9631	22.0219	29.8232	27.2654	27.7458	21.9472	22.2238	22.4392	26.0351	25.0751	25.8723	21.4666	23.9851	20.3227	27.5899	27.0214	29.1596	24.7266	23.0436	24.6283	Comt	-0.226502	0.000123822	0.000339546	0.140469	0.00878345	0.0835933	-0.347935	1.05118e-07	4.57425e-07	-2.47695	0.0012006	0.981357	0.995253	-0.230319	0.000103749	0.000283941	-191.837	0.122468	0.0208216	0.0499039	-0.210436	0.000232409	0.000725796
ENSMUSG00000000339	Rtca	37.1507	37.0288	38.8795	24.331	23.0584	24.0034	38.1546	36.9181	36.644	22.4064	23.8019	24.0572	34.9112	38.8127	37.4148	22.0146	25.9956	24.106	35.5625	36.5892	38.4198	29.5115	26.3295	24.3435	Rtca	-0.663644	1.62118e-13	1.34814e-12	-0.0173108	0.745139	0.912531	-0.669354	1.40848e-13	1.38175e-12	38.6667	-0.0260002	0.625964	0.804891	-0.625922	8.23388e-13	6.51801e-12	24.0737	-0.0327126	0.539974	0.667506	-0.467467	7.71398e-10	5.81511e-09
ENSMUSG00000000340	Dbt	9.55281	9.88937	9.14116	4.45541	4.40166	4.58972	9.10058	10.0329	9.75732	5.15624	6.52879	4.40236	9.91401	9.36552	9.97967	5.4127	5.72569	5.49693	12.1907	11.4874	11.9616	7.80992	7.22086	8.02533	Dbt	-1.08697	1.26746e-14	1.24152e-13	0.0154751	0.823468	0.942422	-0.861532	1.82847e-12	1.50954e-11	-55.6722	0.0347132	0.616515	0.799024	-0.814655	5.83314e-12	4.10432e-11	-23.4682	0.319077	3.12681e-05	0.000151085	-0.629115	1.98994e-10	1.66548e-09
ENSMUSG00000000346	Dazap2	109.583	107.919	111.674	189.897	188.966	186.323	107.958	108.051	110.64	164.712	179.161	177.714	114.586	114.372	112.051	169.964	182.411	175.007	95.7021	100.352	103.954	160.878	154.527	160.205	Dazap2	0.779898	1.54824e-21	5.18768e-20	-0.0111775	0.75658	0.917012	0.67434	1.55107e-19	4.31237e-18	-60.3301	0.0509125	0.163013	0.368387	0.628532	1.2153e-18	2.58404e-17	12.3453	-0.13458	0.000684876	0.00246024	0.665331	3.05152e-19	1.36959e-17
ENSMUSG00000000355	Mcts1	16.4397	13.8267	16.8077	14.8319	16.3995	17.3051	18.0549	18.8142	17.6922	15.368	17.1365	15.116	19.7165	20.1075	19.7235	19.8263	18.8445	20.4225	20.1812	17.817	20.8581	23.1764	23.6859	20.8004	Mcts1	0.0458187	0.517601	0.616251	0.217357	0.00334882	0.042648	-0.197887	0.00697713	0.0152335	-0.910421	0.343786	1.53532e-05	0.000433684	-0.0117372	0.859578	0.894849	-0.0341411	0.323449	3.73695e-05	0.000177782	0.202412	0.00362255	0.00902549
ENSMUSG00000000359	Rem1	0.0453776	0.0588125	0.0740489	0.0685755	0.02503	0.0562602	0.0417167	0.0943679	0.0600572	0.167502	0.0573218	0.0405494	0.0789532	0.0952478	0.112414	0.0253877	0.0970322	0.0609016	0.0433058	0.0445373	0.112862	0.0421084	0.0920315	0.130936	Rem1	-0.35335	0.634351	0.719	0.080701	0.908374	0.972077	0.236433	0.726597	0.801993	2.92974	0.694884	0.29129	0.524694	-0.832656	0.219164	0.297183	-1.19826	0.041107	0.953409	0.972853	0.407703	0.542946	0.650772
ENSMUSG00000000374	Trappc10	64.9335	62.746	55.3442	61.8983	60.4368	56.6365	59.4444	60.1367	54.4417	63.5246	60.2828	60.0452	56.6808	54.0999	56.6703	61.3836	61.2329	62.5077	62.4502	63.7299	56.1679	66.83	62.0133	66.1873	Trappc10	-0.0291582	0.590897	0.68115	-0.0699719	0.2023	0.52455	0.079989	0.14674	0.225	-1.14316	-0.124544	0.0273608	0.112191	0.144989	0.0112594	0.0219408	-1.16416	-0.00344242	0.949164	0.969876	0.0983666	0.074562	0.130839
ENSMUSG00000000378	Ccm2	74.2549	75.752	77.687	52.0542	54.5258	52.1183	79.5872	78.105	79.4847	52.2334	52.6511	57.196	66.9127	73.3808	70.3399	44.7249	53.4405	47.6051	72.8833	78.9756	83.7901	58.3797	53.7966	56.6365	Ccm2	-0.520982	1.50412e-11	9.54641e-11	0.0588836	0.251912	0.580042	-0.550403	3.38368e-12	2.69502e-11	-9.34731	-0.113318	0.032864	0.127217	-0.533964	1.13139e-11	7.66115e-11	4.71207	0.0473489	0.355204	0.49332	-0.479766	9.70224e-11	8.47812e-10
ENSMUSG00000000384	Tbrg4	96.1924	98.6065	97.5926	43.2044	44.1484	43.1637	100.606	95.7553	100.488	45.9399	45.7103	47.2135	93.7579	95.1224	94.8114	42.704	44.5852	41.803	100.85	104.32	106.257	78.3652	75.2621	76.9418	Tbrg4	-1.16366	8.97544e-29	1.49084e-26	0.0214706	0.463953	0.756352	-1.09581	5.09821e-28	8.39649e-26	-51.0378	-0.043562	0.143238	0.338937	-1.13642	2.18831e-28	3.90161e-26	26.0874	0.0907231	0.00354431	0.010694	-0.433584	4.06863e-16	9.515e-15
ENSMUSG00000000386	Mx1	0.0988501	0.0421084	0.00834334	0.0411289	0.0662232	0.0988501	0.07509	0.0417167	0.0421084	0.0417167	0.0700268	0.052207	0.0257505	0.112414	0.0594316	0.0253877	0.0421084	0.0789532	0.0624079	0.00834334	0.0253877	0.11145	0.02503	0.0433058	Mx1	1.00833	0.234938	0.326244	0.668217	0.443463	0.743032	0.0700405	0.929925	0.953019	0.104817	0.79435	0.357042	0.590522	-0.3423	0.674815	0.744288	-0.430919	-0.444893	0.650812	0.759267	1.06912	0.254251	0.360849
ENSMUSG00000000392	Fap	1.09357	1.12658	1.04756	0.63176	0.633403	0.363756	1.51296	1.2113	0.985861	0.683609	0.717901	0.524911	1.693	1.53638	1.79379	0.743325	0.557278	0.612789	0.826605	0.780786	0.803536	0.360544	0.362793	0.480912	Fap	-1.04558	6.14708e-06	1.99937e-05	0.164212	0.301047	0.629663	-0.938275	1.05038e-05	3.50957e-05	-5.7138	0.619372	0.000179697	0.00287558	-1.40064	2.59276e-09	1.2737e-08	-2.26138	-0.437938	0.0157525	0.0392127	-1.01404	6.74825e-05	0.00023008
ENSMUSG00000000399	Ndufa9	43.6947	40.378	46.5583	40.1172	40.7923	40.7977	43.2391	46.0226	46.8162	36.5302	41.2173	39.623	48.1474	51.6002	46.8571	36.5892	37.436	39.0366	39.8506	40.4444	43.1435	38.0018	36.3573	34.4213	Ndufa9	-0.100112	0.0840413	0.135958	0.0600076	0.288393	0.617403	-0.214033	0.000580315	0.00152733	-3.56676	0.167116	0.00481318	0.0322883	-0.37401	1.39744e-07	5.56287e-07	-2.23803	-0.080544	0.160033	0.268644	-0.182727	0.00301565	0.00766094
ENSMUSG00000000409	Lck	0.933103	0.902457	0.800329	0.976626	0.925204	1.12527	0.917125	0.914599	1.30713	1.12887	0.811768	1.13913	0.849118	1.03825	0.962283	1.26361	1.53915	1.5448	4.24365	4.76145	5.03853	4.68867	4.8926	4.98806	Lck	0.198845	0.252046	0.346069	0.234485	0.175326	0.491272	-0.0232075	0.888526	0.922464	-0.0989719	0.112894	0.517291	0.727368	0.608081	0.000465639	0.00116885	5.38631	2.41559	2.16014e-18	1.52655e-16	0.0558187	0.501746	0.613305
ENSMUSG00000000420	Galnt1	131.606	125.5	135.586	102.659	104.208	104.346	130.651	139.872	138.629	106.505	108.607	110.748	144.458	144.139	141.493	114.695	113.751	114.134	139.194	135.812	139.313	117.752	115.732	116.53	Galnt1	-0.334943	8.0072e-13	6.04318e-12	0.0591398	0.0522154	0.254628	-0.327857	1.25403e-12	1.05868e-11	-5.54376	0.131748	8.02444e-05	0.00155852	-0.32812	1.09201e-12	8.47531e-12	-2.49052	0.0778157	0.012175	0.0315145	-0.243243	1.64243e-09	1.16919e-08
ENSMUSG00000000439	Mkrn2	20.353	22.0853	21.3755	20.6189	21.3819	19.726	22.9107	23.1879	22.4824	20.0766	19.515	21.9241	20.8546	20.2056	22.8387	21.752	23.416	21.9631	28.2283	27.37	27.8901	26.5112	26.8835	26.2086	Mkrn2	-0.0479567	0.314865	0.415275	0.104415	0.0307736	0.185709	-0.158645	0.00176076	0.00429827	-1.51936	0.000836777	0.985819	0.997366	0.0720212	0.131679	0.192801	86.0698	0.388058	6.35392e-10	7.8601e-09	-0.0686581	0.128512	0.207908
ENSMUSG00000000440	Pparg	0.282327	0.272555	0.251251	0.414456	0.355239	0.300376	0.173447	0.214033	0.2675	0.198526	0.228152	0.315209	0.240133	0.397062	0.180513	0.23188	0.28509	0.397542	0.17632	0.151719	0.185578	0.16104	0.143878	0.182778	Pparg	0.400535	0.281486	0.37902	-0.320434	0.439804	0.740911	0.176999	0.676329	0.759888	-0.552372	-0.0574659	0.88436	0.947492	0.206766	0.595475	0.675252	-3.59806	-0.652705	0.14169	0.244222	-0.0757298	0.87621	0.915301
ENSMUSG00000000441	Raf1	40.5105	42.3845	37.8113	49.2865	46.2906	46.9246	41.4877	40.0779	36.8105	48.2447	46.3505	43.7991	40.1414	37.4944	40.1703	53.4216	53.9849	50.2451	43.4369	41.971	39.8831	49.5233	49.6498	51.5743	Raf1	0.240962	2.66192e-05	7.97223e-05	-0.027677	0.584934	0.832914	0.225811	6.97155e-05	0.000209859	-8.15881	-0.033698	0.506705	0.719889	0.420265	7.26943e-10	3.85174e-09	-12.4715	0.054902	0.279014	0.412534	0.267538	4.80788e-06	1.97707e-05
ENSMUSG00000000486	Sept1	1.31592	1.27931	1.22567	1.36584	1.3874	1.4024	0.917125	1.23036	1.14631	1.38971	1.45539	1.13913	0.987413	1.02152	1.17619	1.29415	1.47936	1.22759	1.1602	0.99834	1.03825	1.73595	1.54431	1.16405	Sept1	0.122605	0.455497	0.55786	-0.224201	0.199238	0.52152	0.278349	0.111972	0.178928	-1.24152	-0.264366	0.13463	0.326804	0.327923	0.0651504	0.104977	-1.24041	-0.259212	0.14088	0.243197	0.458886	0.00995812	0.0224926
ENSMUSG00000000489	Pdgfb	0.192463	0.128169	0.104441	0.180012	0.144882	0.02503	0.156769	0.161938	0.28487	0.150784	0.102114	0.052207	0.149902	0.0952478	0.147137	0.0952478	0.149486	0.13185	0.0433058	0.0993099	0.0253877	0.0253877	0.0740489	0.0433058	Pdgfb	-0.64491	0.310041	0.410138	0.500822	0.34991	0.672373	-1.05524	0.0792018	0.133149	-2.10702	-0.0896779	0.876705	0.94377	-0.0553517	0.925751	0.946051	0.617227	-1.51019	0.0425015	0.0912073	-0.143763	0.867848	0.909667
ENSMUSG00000000530	Acvrl1	0.813164	0.865549	0.762781	0.337444	0.384618	0.462421	0.611192	0.4985	0.666026	0.443908	0.430946	0.315209	0.437365	0.542469	0.701249	0.249021	0.321247	0.465217	0.60725	0.747104	0.520746	0.375844	0.294876	0.217053	Acvrl1	-1.05359	5.11199e-05	0.000147333	-0.467472	0.0259889	0.166793	-0.583032	0.0202575	0.0401023	1.2472	-0.560282	0.00971599	0.0536575	-0.722108	0.00773683	0.0156508	1.28883	-0.39268	0.0551236	0.113414	-1.09988	0.000176014	0.00056058
ENSMUSG00000000531	Grasp	18.2393	20.0296	18.0706	21.3559	20.8777	19.3423	19.3526	19.2286	18.5118	19.2151	17.3113	19.6799	16.1744	17.9946	18.6267	16.0192	18.4576	15.1776	21.3633	22.9107	23.4604	17.6444	17.6644	17.3568	Grasp	0.12903	0.0417086	0.0733078	0.0208794	0.736179	0.907741	-0.0249202	0.68856	0.770068	-1.19353	-0.09418	0.139433	0.333996	-0.0911726	0.161575	0.229401	0.968068	0.266609	9.42384e-05	0.000412298	-0.362094	1.10286e-06	5.05374e-06
ENSMUSG00000000532	Acvr1b	27.27	28.6943	25.966	39.358	41.0587	40.7316	25.6403	25.0837	23.7463	36.4531	37.471	33.5874	27.3901	25.2186	27.6433	36.6493	38.9346	37.4879	21.6465	23.3502	20.9118	22.9769	22.8784	24.2474	Acvr1b	0.565713	3.66753e-13	2.8997e-12	-0.136676	0.0118563	0.101684	0.528818	3.95927e-12	3.12148e-11	-3.86915	-0.0292842	0.568601	0.765188	0.495226	1.50816e-11	1.0041e-10	-16.911	-0.313659	8.99968e-07	6.01237e-06	0.0898683	0.100198	0.168652
ENSMUSG00000000538	Tom1l2	55.2832	56.3326	50.1894	74.8268	75.3624	74.4472	57.5408	52.2946	52.8821	77.4914	70.4845	74.6899	50.1694	50.3073	52.7227	73.3808	75.5148	73.3291	60.2015	59.7	54.3693	71.6998	71.4705	74.5344	Tom1l2	0.475658	4.62137e-12	3.14797e-11	0.00919148	0.843676	0.949767	0.45255	1.66368e-11	1.20328e-10	49.2358	-0.076817	0.1077	0.283679	0.536764	2.28275e-13	1.95517e-12	-6.98757	0.107872	0.0251373	0.0586668	0.322308	3.47308e-08	2.02386e-07
ENSMUSG00000000552	Zfp385a	54.3505	61.4314	57.7367	61.0759	60.3947	59.0778	57.007	49.7955	52.1673	52.5122	48.276	60.781	49.7155	49.5179	49.6882	45.1998	54.6919	49.5334	49.8973	55.7478	52.6935	46.1272	39.8135	43.563	Zfp385a	0.0588181	0.43154	0.534617	-0.126928	0.0979039	0.362031	0.0189232	0.802417	0.858361	-0.149086	-0.21891	0.00621588	0.038755	0.000489128	0.994897	0.996741	-0.00223438	-0.131788	0.0861042	0.16399	-0.291321	0.000565952	0.00165369
ENSMUSG00000000555	Itga5	246.205	256.554	230.798	314.86	312.887	319.144	259.796	241.734	238.16	298.158	291.029	308.328	244.928	235.239	246.79	260.607	273.152	267.856	198.934	199.705	191.707	178.615	172.581	176.829	Itga5	0.369792	2.84601e-12	2.00106e-11	0.0125923	0.720524	0.900204	0.279584	2.54266e-09	1.36015e-08	22.2027	-0.0117526	0.738619	0.870275	0.141058	0.000292116	0.000753015	-12.0023	-0.312013	3.09441e-10	4.04961e-09	-0.160869	8.1235e-05	0.000273514
ENSMUSG00000000561	Wdr77	45.7225	40.5658	49.5519	22.2474	23.0954	22.3819	46.6364	52.8319	58.646	21.3265	24.4464	24.174	55.7174	61.1858	52.8686	26.3689	26.7957	25.8232	53.1367	51.7971	59.7117	45.7225	44.5638	41.7677	Wdr77	-0.999964	1.38623e-14	1.34565e-13	0.21673	0.00398629	0.0479687	-1.17244	9.73592e-17	1.58598e-15	-5.40967	0.323115	5.3075e-05	0.0011461	-1.10122	3.36345e-16	4.52042e-15	-3.40813	0.27888	0.00033799	0.0013082	-0.316448	7.53573e-05	0.000254783
ENSMUSG00000000563	Atp5f1	193.389	194.351	226.748	162.294	167.269	169.772	195.985	206.923	210.182	153.796	170.667	165.23	212.363	239.669	209.755	162.708	170.966	160.411	187.731	182.558	201.937	166.042	160.087	157.312	Atp5f1	-0.296111	1.54812e-05	4.78241e-05	-0.000448058	0.993876	0.999898	-0.324789	3.7182e-06	1.31644e-05	724.88	0.107778	0.0708966	0.214111	-0.419415	3.14159e-08	1.34925e-07	-3.89147	-0.10061	0.0926965	0.174271	-0.242278	0.000239245	0.000745947
ENSMUSG00000000567	Sox9	108.673	110.682	109.209	244.928	234.874	222.899	110.592	108.715	108.96	225.381	218.864	235.508	102.058	101.648	106.316	172.889	180.08	175.9	73.1417	77.1304	77.9696	106.453	105.707	111.903	Sox9	1.09575	8.0734e-22	2.87887e-20	-0.00130601	0.979172	0.996664	1.0495	3.26544e-21	1.29776e-19	-803.589	-0.0840092	0.101097	0.27265	0.770579	5.72346e-17	8.80679e-16	-9.17255	-0.526084	6.29744e-12	1.14699e-10	0.505759	1.77957e-11	1.75465e-10
ENSMUSG00000000568	Hnrnpd	146.838	137.894	162.76	79.884	77.161	82.7251	147.336	154.621	156.347	80.3512	87.4963	83.7634	164.8	170.163	161.594	85.9106	82.8698	82.7251	138.629	128.654	149.064	93.664	94.1168	89.4078	Hnrnpd	-0.897887	1.66472e-18	3.10542e-17	0.0369364	0.452439	0.74909	-0.865368	4.45181e-18	9.43473e-17	-23.4286	0.152743	0.00340121	0.0247192	-0.981217	9.25091e-20	2.43607e-18	-6.42397	-0.103737	0.0410726	0.0886204	-0.584632	2.95503e-13	3.91466e-12
ENSMUSG00000000579	Dynlt1c	1.0157	1.12658	1.01045	1.23495	0.956606	0.890007	1.14466	1.0201	0.768556	1.4391	1.2149	1.16722	1.06801	1.23176	1.03594	1.19795	1.6232	1.29719	1.12527	0.929922	0.950664	1.19652	1.23379	1.82695	Dynlt1c	-0.045041	0.8085	0.862113	-0.11974	0.524651	0.794953	0.392628	0.0361488	0.0672392	-3.279	0.0788225	0.665132	0.828919	0.29666	0.0933955	0.143289	3.76364	-0.0726465	0.696116	0.793548	0.480625	0.00957312	0.0216961
ENSMUSG00000000581	C1d	21.628	19.8847	25.7785	19.4389	21.2875	22.3466	21.3633	24.8438	24.1796	18.9359	22.7909	20.447	26.774	27.5931	24.4881	22.1473	20.7399	21.8785	21.6731	18.9531	21.6053	21.8203	21.3265	20.9388	C1d	-0.0890315	0.303409	0.403094	0.0685116	0.419616	0.726183	-0.179477	0.0421306	0.0769807	-2.61966	0.233525	0.0079966	0.0466684	-0.282409	0.00185129	0.00420727	-1.20933	-0.108983	0.209309	0.331085	0.0452305	0.601672	0.701476
ENSMUSG00000000594	Gm2a	12.6397	12.7815	12.6466	18.6888	19.5479	19.4021	11.9143	11.4511	12.813	17.7413	19.1252	18.1987	13.2391	12.2754	12.253	18.1041	18.1712	17.0694	11.2778	11.9143	11.9616	10.2951	11.1512	11.2265	Gm2a	0.598269	2.65222e-13	2.1405e-12	-0.0753109	0.178215	0.496122	0.607413	2.84979e-13	2.66136e-12	-8.06541	-0.0124641	0.819973	0.914556	0.498686	4.23387e-11	2.66454e-10	-40.0097	-0.115214	0.0437664	0.0933958	-0.106302	0.0695524	0.123336
ENSMUSG00000000600	Krit1	30.7186	30.1651	30.1471	33.0181	32.5946	34.1079	32.3933	31.2165	32.1493	33.5874	34.1253	32.4863	34.864	33.6945	32.4491	39.641	36.5656	37.6011	38.3294	34.5041	34.991	42.5899	44.2194	43.0417	Krit1	0.131326	0.00837927	0.0171486	0.0730246	0.129524	0.421002	0.0653002	0.170379	0.254684	0.894223	0.14946	0.0030456	0.0228262	0.172064	0.000673557	0.00164902	1.15124	0.242666	9.35207e-06	5.05586e-05	0.269747	9.57376e-07	4.42991e-06
ENSMUSG00000000605	Clcn4	32.7785	31.135	32.3005	49.4613	48.2592	50.9965	32.3005	33.5717	33.6871	47.0257	51.6565	46.4698	35.9531	35.5876	36.131	57.7724	54.4804	55.5678	34.2087	34.2804	34.0064	49.441	53.157	49.6041	Clcn4	0.628133	3.69793e-17	5.47756e-16	0.0493512	0.231333	0.558197	0.542762	2.45512e-15	3.10428e-14	10.998	0.162682	0.000291597	0.00407984	0.639855	1.24374e-17	2.17756e-16	3.93316	0.0916022	0.0297543	0.067734	0.569617	5.01497e-16	1.1431e-14
ENSMUSG00000000627	Sema4f	0.0453776	0.0421084	0.0253877	0.02503	0.00834334	0.0562602	0.0253877	0.02503	0.00834334	0.05786	0.0417167	0.0405494	0.00834334	0.00834334	0.0594316	0.00834334	0.0421084	0.0253877	0.0624079	0.0825537	0.00834334	0.0592245	0.00834334	0.164307	Sema4f	-0.68328	0.530635	0.627654	-1.05475	0.357191	0.677146	1.3975	0.212614	0.306114	-1.32495	-1.17065	0.314928	0.549357	0.362385	0.772217	0.82416	-0.309559	-0.0505	0.959908	0.97654	0.305168	0.755732	0.825328
ENSMUSG00000000628	Hk2	104.41	109.209	101.399	182.963	186.323	180.282	113.776	116.72	114.134	179.278	175.9	175.144	102.57	96.5789	103.34	156.835	160.878	158.041	124.217	132.327	118.694	167.363	164.852	163.493	Hk2	0.803579	3.68652e-22	1.43002e-20	0.130331	0.000739779	0.0143141	0.621819	8.81357e-19	2.13039e-17	4.77106	-0.0583432	0.10777	0.283679	0.653851	2.86565e-19	6.78331e-18	-11.207	0.251808	2.78431e-08	2.52027e-07	0.402988	2.10677e-13	2.88534e-12
ENSMUSG00000000631	Myo18a	102.31	108.177	85.8483	74.6794	77.0461	75.1519	84.5701	82.3753	77.075	86.0219	74.1231	74.9017	77.2365	73.7212	80.6296	69.3356	66.7531	67.861	69.7676	74.9543	62.0237	47.2921	47.9857	50.8301	Myo18a	-0.377855	2.89728e-06	9.8282e-06	-0.273665	0.000255613	0.00646289	-0.0566128	0.409478	0.518119	0.206869	-0.348981	1.00305e-05	0.000312391	-0.182659	0.0119467	0.0231477	0.523406	-0.51609	8.37956e-09	8.36837e-08	-0.497244	4.90634e-08	2.78557e-07
ENSMUSG00000000673	Haao	0.0268703	0.11145	0.0740489	0.0411289	0.0662232	0.0562602	0.0910962	0.110567	0.0600572	0.104927	0.0700268	0.0970322	0.0621905	0.0952478	0.0253877	0.0253877	0.0253877	0.0609016	0.00834334	0.151719	0.132309	0.0938433	0.02503	0.0970322	Haao	-0.185465	0.812545	0.865212	0.475935	0.509974	0.78539	0.0756851	0.910031	0.938822	0.159024	-0.200246	0.797841	0.902989	-0.641066	0.464061	0.552821	3.20139	-0.135212	0.861519	0.91276	0.139972	0.856962	0.901651
ENSMUSG00000000686	Abhd15	0.065305	0.162841	0.168841	0.147137	0.2333	0.0562602	0.07509	0.128169	0.0948068	0.182778	0.181894	0.159111	0.0979369	0.0952478	0.163345	0.179558	0.28509	0.247637	0.195321	0.151719	0.149902	0.0767831	0.226823	0.325798	Abhd15	0.0320758	0.953077	0.968527	-0.335943	0.558597	0.815855	0.845311	0.124031	0.19516	-2.51624	-0.0865972	0.87557	0.943071	1.01626	0.0462489	0.0777711	-11.7355	0.424558	0.411852	0.550388	0.119317	0.801936	0.861136
ENSMUSG00000000690	Hoxb6	28.264	29.4788	25.7785	25.7667	26.3568	26.0528	26.5961	24.5948	24.7611	27.7137	26.3263	27.7576	22.3912	22.8014	23.4274	25.8806	24.8138	25.5443	21.985	23.6143	22.5729	24.5237	23.3608	23.5632	Hoxb6	-0.092468	0.0982413	0.155639	-0.134885	0.0185828	0.134574	0.107232	0.0583766	0.102456	-0.794994	-0.28069	1.4256e-05	0.000409234	0.151814	0.0104641	0.0205632	-0.54086	-0.290459	8.40885e-06	4.60072e-05	0.0678347	0.236576	0.340337
ENSMUSG00000000693	Loxl3	137.754	143.364	145.204	98.1616	99.3873	100.85	142.277	134.635	138	98.8705	102.482	106.223	133.268	130.091	133.244	73.9441	80.0124	73.9547	102.167	103.082	104.771	43.9584	38.7743	42.238	Loxl3	-0.514596	1.25598e-15	1.43243e-14	-0.0392817	0.277242	0.607349	-0.432087	1.60754e-13	1.56318e-12	10.9997	-0.104112	0.00624265	0.0388596	-0.800154	4.49836e-21	1.60112e-19	7.68548	-0.459443	2.76465e-14	8.00718e-13	-1.31266	4.74298e-27	1.12409e-24
ENSMUSG00000000706	Btn1a1	0.0825537	0.00834334	0.0740489	0.0565237	0.0536915	0.0988501	0.0253877	0.00834334	0.0257505	0.121594	0.0700268	0.0405494	0.0979369	0.0604779	0.0948068	0.162389	0.0789532	0.0789532	0.102114	0.0626261	0.0253877	0.0938433	0.0920315	0.0970322	Btn1a1	0.845336	0.214894	0.302561	-1.08031	0.205095	0.528119	1.99399	0.0150494	0.0307313	-1.84575	1.15071	0.0850666	0.242545	0.282273	0.601349	0.680404	0.245303	0.551676	0.428037	0.565498	0.790437	0.187204	0.2822
ENSMUSG00000000708	Kat2b	21.909	22.2405	21.4841	27.5931	27.5483	28.1457	19.6327	21.9917	20.6726	28.3168	28.0115	26.3351	20.4304	20.5227	21.1118	30.6723	28.4092	27.8454	21.6731	20.9732	20.1504	24.1768	26.0903	24.2174	Kat2b	0.343878	3.40848e-08	1.4344e-07	-0.0765175	0.133797	0.427948	0.408917	9.86335e-10	5.5787e-09	-5.34411	-0.0803672	0.116131	0.297429	0.484823	1.53998e-11	1.02318e-10	-6.0326	-0.0641012	0.205813	0.326646	0.246028	1.74649e-05	6.55239e-05
ENSMUSG00000000711	Rab5b	69.0023	70.1225	69.3575	111.228	114.036	109.861	66.4387	62.9044	63.8741	101.155	106.75	106.569	70.8223	69.404	67.2242	105.431	109.209	103.021	68.3732	64.7199	65.857	96.5789	96.3082	98.2415	Rab5b	0.684677	6.65495e-21	1.93902e-19	-0.110029	0.00217231	0.0312948	0.70268	3.97043e-21	1.53708e-19	-6.3863	-0.0075241	0.820683	0.914977	0.614697	2.06568e-19	5.03063e-18	-81.6971	-0.067936	0.0475085	0.100193	0.54964	7.21076e-18	2.32395e-16
ENSMUSG00000000730	Dnmt3l	0.903645	0.825694	1.02849	0.950892	1.24302	1.09242	1.2113	0.968876	0.950231	1.24119	0.969612	0.996077	1.62459	1.50058	1.24513	1.41377	1.63554	1.11427	1.00811	0.984461	1.23975	1.09148	1.32216	1.20989	Dnmt3l	0.248869	0.2114	0.298376	0.178368	0.371487	0.689623	0.032921	0.864219	0.905146	0.184567	0.657923	0.00112745	0.0111733	-0.0776676	0.64692	0.720472	-0.11805	0.224658	0.258044	0.388265	0.168526	0.367109	0.482967
ENSMUSG00000000732	Icosl	0.357386	0.180513	0.28553	0.368393	0.247637	0.462421	0.222569	0.230992	0.320354	0.314748	0.413774	0.463801	0.420765	0.342035	0.362793	0.400534	0.572539	0.363756	0.336483	0.347131	0.20221	0.388734	0.310547	0.290162	Icosl	0.3958	0.225537	0.31542	-0.0542978	0.875266	0.960453	0.627964	0.0557331	0.0983937	-11.5652	0.502159	0.12066	0.304259	0.225437	0.426268	0.515746	0.448935	0.121163	0.71842	0.810224	0.189025	0.556654	0.663234
ENSMUSG00000000738	Spg7	42.3845	43.9227	41.6893	48.2592	47.2843	48.2216	39.0366	39.3153	40.6742	43.8421	46.2783	45.2168	44.1164	42.8997	43.6746	46.0873	46.9382	43.9871	36.3765	37.21	38.5651	38.9279	37.8354	39.8562	Spg7	0.167972	2.99944e-05	8.90893e-05	-0.104663	0.0055627	0.0615635	0.185315	8.31855e-06	2.81593e-05	-1.77059	0.0304392	0.39063	0.62251	0.0676976	0.0608441	0.0989824	2.22403	-0.190573	6.06246e-06	3.40809e-05	0.0564295	0.124483	0.202395
ENSMUSG00000000739	Sult5a1	0.487775	0.272555	0.339035	0.506366	0.55132	0.410612	0.311968	0.411959	0.357138	0.412409	0.273951	0.328631	0.40164	0.359632	0.27072	0.23188	0.45349	0.330937	0.465217	0.520746	0.250351	0.296274	0.210356	0.325798	Sult5a1	0.45451	0.0947613	0.150938	0.0124116	0.9652	0.992155	-0.10358	0.721471	0.797751	-8.34537	-0.0663504	0.818068	0.913645	-0.0542094	0.854977	0.890918	0.817017	0.147404	0.596386	0.715796	-0.526869	0.0857355	0.147778
ENSMUSG00000000740	Rpl13	404.791	418.998	477.333	444.851	458.47	474.363	427.413	423.632	441.454	431.109	434.807	470.782	406.559	466.918	426.054	411.668	463.346	442.679	443.851	434.807	488.879	463.346	450.275	463.346	Rpl13	0.0852418	0.131114	0.199519	-0.00657157	0.905913	0.97091	0.0476349	0.393951	0.503025	-7.24864	-0.000919428	0.986803	0.99803	0.0207536	0.709344	0.772854	-22.5723	0.0731806	0.192765	0.310758	0.0117073	0.832614	0.884016
ENSMUSG00000000743	Chmp1a	46.4861	46.3448	49.1923	59.351	58.9206	58.2777	46.283	46.5205	44.4902	55.0263	54.3772	57.5336	44.7985	44.0409	44.4417	48.411	53.7212	49.5817	41.646	42.6338	43.6669	50.3783	46.7838	47.4991	Chmp1a	0.314158	3.52206e-09	1.65934e-08	-0.0488408	0.233236	0.559869	0.281814	4.11749e-08	1.88015e-07	-5.77004	-0.0914507	0.0299941	0.119497	0.185468	5.73251e-05	0.00016285	-2.02807	-0.150588	0.000729002	0.00259953	0.176624	0.00011687	0.000383982
ENSMUSG00000000751	Rpa1	172.257	170.074	176.968	123.532	124.286	131.241	169.67	168.397	172.889	137.702	146.213	145.407	174.063	174.12	173.098	127.192	131.405	125.753	144.963	140.847	146.213	116.591	114.519	110.999	Rpa1	-0.454643	1.01915e-15	1.18109e-14	-0.0233689	0.460146	0.753474	-0.251498	3.47464e-09	1.83047e-08	10.7621	0.00559283	0.859013	0.934038	-0.439882	2.60913e-15	3.05825e-14	-78.6511	-0.265563	9.73375e-10	1.15698e-08	-0.336742	5.23875e-12	5.63731e-11
ENSMUSG00000000753	Serpinf1	582.768	598.087	607.639	699.028	690.69	719.946	646.148	655.552	704.2	665.725	714.114	746.056	601.98	693.968	607.639	651.842	709.87	675.805	636.105	651.842	719.946	617.316	605.223	620.959	Serpinf1	0.238134	2.26189e-05	6.84911e-05	0.164535	0.00177084	0.0267193	0.0833824	0.0923174	0.152029	0.506776	0.0869454	0.0820203	0.236496	0.100361	0.0455376	0.076761	1.1543	0.16498	0.00172245	0.00560111	-0.121242	0.0172296	0.0366346
ENSMUSG00000000759	Tubgcp3	86.3613	90.5359	82.5086	62.1257	62.3164	63.3015	82.9504	83.8876	81.5594	66.497	68.301	66.5297	87.0843	83.4003	86.1051	68.7126	68.1926	65.2454	80.8703	81.2455	77.7454	70.3711	70.1142	70.1307	Tubgcp3	-0.465272	7.25297e-16	8.60526e-15	-0.0613809	0.0599909	0.276009	-0.303115	6.36728e-11	4.24646e-10	4.93826	-0.014718	0.642941	0.815702	-0.344186	2.53131e-12	1.87833e-11	23.3854	-0.112033	0.00118357	0.00402334	-0.187316	1.48629e-06	6.65542e-06
ENSMUSG00000000776	Polr3d	23.4082	23.5024	24.2017	17.5042	16.8598	17.14	26.0565	26.764	26.9422	15.368	16.164	15.1776	26.6421	25.5343	25.5279	17.884	18.4023	18.5804	31.9435	31.8507	31.574	36.644	35.7702	37.2031	Polr3d	-0.465756	1.15726e-13	9.83677e-13	0.165302	6.69421e-05	0.00222006	-0.772181	5.69391e-20	1.71559e-18	-4.67133	0.127451	0.00133812	0.0126116	-0.50191	9.22837e-15	9.83785e-14	-3.93806	0.423289	1.71283e-13	4.1661e-12	0.200733	1.25707e-06	5.69329e-06
ENSMUSG00000000782	Tcf7	0.115586	0.0421084	0.0417167	0.115586	0.129064	0.179558	0.0910962	0.02503	0.127218	0.104927	0.148565	0.112414	0.0789532	0.0429029	0.0772123	0.11145	0.0253877	0.0609016	0.0253877	0.0993099	0.00834334	0.0767831	0.02503	0.00834334	Tcf7	1.24859	0.0530855	0.0907835	0.178185	0.80041	0.935061	0.869203	0.170168	0.254466	4.87809	0.132891	0.85133	0.929846	-0.202046	0.779126	0.829855	-1.52038	-1.07641	0.200171	0.319705	-0.135648	0.885779	0.922372
ENSMUSG00000000787	Ddx3x	292.5	271.922	277.996	231.793	226.748	222.295	271.922	286.249	279.868	237.562	232.892	212.58	310.197	288.626	299.091	277.147	237.562	262.346	333.387	319.144	302.952	307.693	319.144	315.94	Ddx3x	-0.306645	2.77851e-07	1.05815e-06	-0.00707146	0.88202	0.962605	-0.296424	5.23255e-07	2.06938e-06	41.9183	0.0922004	0.0590203	0.18958	-0.210854	9.20278e-05	0.00025408	-2.28691	0.181341	0.000502617	0.00186659	-0.0183528	0.697611	0.77898
ENSMUSG00000000791	Il12rb1	1.96568	2.15669	1.49766	5.97851	6.86573	6.08739	1.88878	2.32156	1.72908	4.77625	5.20142	5.19578	2.09712	1.6523	1.90929	5.10535	4.76145	4.77907	3.48755	3.15545	2.95427	4.36521	4.77439	4.67289	Il12rb1	1.77123	1.06731e-15	1.23189e-14	0.0904687	0.549907	0.811027	1.36278	1.85797e-12	1.53259e-11	15.0636	0.0244324	0.872711	0.941819	1.37782	2.40672e-12	1.79272e-11	56.3931	0.789473	1.70004e-06	1.06852e-05	0.527981	3.44879e-05	0.000123384
ENSMUSG00000000792	Slc5a5	1.03736	1.31276	1.2113	1.09519	0.940738	0.648421	1.1113	1.0989	1.43545	0.905744	0.685014	1.09014	0.969104	0.947472	1.26597	0.958513	1.02059	0.890007	1.14103	1.19748	1.14013	1.24582	0.952047	1.09519	Slc5a5	-0.434262	0.0233362	0.0435779	0.0263892	0.876611	0.960982	-0.457804	0.0168629	0.0340836	-17.3482	-0.16843	0.340265	0.57402	-0.140469	0.449995	0.539096	0.833988	-0.0289098	0.865883	0.915637	-0.0876176	0.617337	0.714505
ENSMUSG00000000794	Kcnn3	0.0453776	0.0936258	0.20221	0.0685755	0.160593	0.02503	0.0910962	0.02503	0.161489	0.089753	0.0858385	0.0657625	0.167037	0.128616	0.163345	0.162389	0.0609016	0.114216	0.17632	0.13277	0.132309	0.0767831	0.128169	0.0789532	Kcnn3	-0.555377	0.383867	0.487268	-0.428721	0.491069	0.773988	0.157282	0.806485	0.861451	-0.366863	0.660135	0.225263	0.448908	-0.545734	0.307714	0.395301	-0.826701	0.598464	0.273291	0.405771	-0.664116	0.230573	0.333628
ENSMUSG00000000804	Usp32	60.1912	56.1981	51.2736	80.9536	85.5404	81.3014	55.3817	54.5418	53.3396	84.2207	82.9868	77.161	57.644	54.079	56.0057	97.1149	84.6377	94.5654	66.6358	64.379	58.8712	87.3339	89.7312	91.4234	Usp32	0.567035	1.0024e-10	5.70613e-10	-0.0346596	0.584328	0.83231	0.58091	6.05505e-11	4.05632e-10	-16.7604	0.00391681	0.950496	0.981924	0.71815	2.11941e-13	1.82735e-12	183.351	0.181417	0.00619393	0.017496	0.501457	1.29831e-09	9.40418e-09
ENSMUSG00000000811	Txnrd3	20.447	21.0563	19.7083	19.2395	19.909	20.4949	23.4717	22.5729	21.5483	21.8249	20.1191	21.261	20.8294	20.8175	20.9672	22.1228	23.7273	23.4082	30.3264	29.7238	30.0168	24.8004	24.0034	23.6821	Txnrd3	-0.0371177	0.402969	0.506321	0.143299	0.00214543	0.0309534	-0.0971828	0.0303428	0.0575299	-0.678182	0.0336016	0.445045	0.66977	0.144821	0.00191131	0.0043312	4.30995	0.55801	6.66524e-15	2.16972e-13	-0.313496	7.52023e-09	4.84416e-08
ENSMUSG00000000823	Zfp512b	39.5249	43.4187	33.6233	29.0949	27.2215	27.816	38.2903	34.5427	31.8716	31.5886	28.6577	29.0565	33.1768	30.6354	36.2656	31.266	27.8797	29.2929	40.6742	41.7677	35.1632	29.9745	29.3794	29.0393	Zfp512b	-0.46204	1.44314e-06	5.04334e-06	-0.149583	0.0603258	0.277091	-0.227327	0.00701165	0.0152978	1.51973	-0.214131	0.00909392	0.0511227	-0.176853	0.0332703	0.0579576	0.825912	0.0178104	0.816184	0.879838	-0.40808	9.85238e-06	3.85487e-05
ENSMUSG00000000826	Dnajc5	141.021	146.477	137.09	167.672	168.791	170.396	141.021	144.139	138.406	168.005	172.048	162.186	131.405	128.74	128.791	157.833	156.933	151.152	147.016	146.139	142.534	171.316	178.547	175.998	Dnajc5	0.256133	3.40326e-10	1.8165e-09	-0.0029957	0.919153	0.97579	0.245555	9.23836e-10	5.23894e-09	-81.9694	-0.125956	0.000150063	0.00251841	0.260356	2.89807e-10	1.63297e-09	-2.06705	0.037755	0.205527	0.326353	0.27131	8.02773e-11	7.13356e-10
ENSMUSG00000000827	Tpd52l2	63.5246	66.8113	71.8765	80.1789	81.3329	86.1141	67.9735	70.0702	75.5288	76.5875	80.0762	78.156	69.5753	75.6954	71.4381	83.7474	83.8397	82.6152	71.4482	67.2778	74.2549	89.4302	88.3616	90.5533	Tpd52l2	0.292891	7.28442e-07	2.64065e-06	0.0786711	0.114065	0.393985	0.138193	0.00701207	0.0152978	1.75659	0.100321	0.0461847	0.160636	0.20824	0.000123194	0.000334051	2.07573	0.074966	0.131337	0.230105	0.334552	4.98915e-08	2.82433e-07
ENSMUSG00000000838	Fmr1	164.8	152.069	157.012	176.968	175.007	168.593	153.491	166.468	162.186	181.649	182.558	164.161	182.963	171.953	171.786	240.19	201.781	232.675	192.483	184.282	180.911	211.014	224.204	219.491	Fmr1	0.136186	0.0180622	0.034556	0.0249852	0.652087	0.867455	0.131218	0.022186	0.043543	5.25184	0.152691	0.00863566	0.0492446	0.353735	1.83539e-07	7.19276e-07	2.31666	0.235272	0.000136062	0.000575207	0.2315	0.000139445	0.000452795
ENSMUSG00000000869	Il4	1.18289	0.621336	1.14466	1.54529	1.50442	1.44281	1.32616	1.29509	0.736629	1.36936	0.984005	1.34656	1.18075	1.30968	1.10535	1.82557	1.49833	1.68692	1.51296	0.890007	1.02152	1.36335	2.17198	2.2843	Il4	0.663808	0.00879663	0.0179328	0.197472	0.441611	0.742403	0.169322	0.485976	0.591573	0.857446	0.338716	0.18193	0.394832	0.478272	0.0375719	0.0646456	1.41202	0.232953	0.361323	0.499926	0.76822	0.00132177	0.00361386
ENSMUSG00000000876	Pxmp4	8.5766	9.09271	9.38688	20.9248	20.8147	20.379	8.46025	8.30288	8.49809	19.2151	19.6984	19.5178	8.60718	8.87258	8.41329	16.7785	19.2666	18.1785	5.79414	6.0336	6.97414	9.78072	9.22789	9.30557	Pxmp4	1.19903	5.9515e-21	1.74979e-19	-0.0991593	0.130343	0.42232	1.20993	9.99745e-21	3.55193e-19	-12.2019	-0.0639382	0.322139	0.556706	1.06458	5.5531e-19	1.25487e-17	-16.6502	-0.529633	5.99672e-09	6.16289e-08	0.594695	4.00966e-10	3.18186e-09
ENSMUSG00000000881	Dlg3	40.7521	40.0071	40.8788	33.3764	33.7021	33.2765	37.7296	36.1872	36.2512	36.6614	36.0948	35.9328	38.5933	39.8015	39.44	34.7731	36.1751	37.8505	33.5467	33.4839	32.314	30.8063	31.4	31.7554	Dlg3	-0.277447	3.35453e-09	1.58464e-08	-0.143081	0.000215755	0.00562815	-0.0193662	0.582009	0.677413	0.135351	-0.0459181	0.188867	0.403987	-0.115859	0.00208024	0.00468505	2.52317	-0.292267	1.02612e-09	1.21373e-08	-0.0802635	0.0312899	0.0617976
ENSMUSG00000000884	Gnb1l	4.77766	5.8663	4.4637	2.84237	2.41474	3.30099	4.875	5.11813	5.17686	2.86645	2.92973	3.32508	3.54278	4.5541	4.60114	2.86416	3.38829	2.63936	4.93361	4.6195	5.63392	5.2703	5.09403	4.79806	Gnb1l	-0.821929	7.25596e-08	2.96058e-07	0.0167585	0.871361	0.959335	-0.736234	3.99959e-07	1.61061e-06	-43.9321	-0.248802	0.0265897	0.110039	-0.512329	0.000193519	0.000511333	2.05919	0.0137972	0.893797	0.934125	0.00179336	0.986184	0.99108
ENSMUSG00000000901	Mmp11	27.29	27.798	26.4527	39.6705	38.8967	39.0849	25.4997	25.6097	26.0721	34.1899	34.8928	32.9303	24.2474	25.7103	26.0022	34.5935	39.2099	38.6203	27.7576	29.3088	29.5152	32.105	31.8592	30.1152	Mmp11	0.529422	5.18461e-14	4.63894e-13	-0.0788338	0.0847511	0.333479	0.402166	1.0687e-10	6.83422e-10	-5.10144	-0.102302	0.0278222	0.113401	0.563985	1.37436e-14	1.42525e-13	-5.51293	0.0866476	0.0560117	0.114812	0.11966	0.00908235	0.0207216
ENSMUSG00000000902	Smarcb1	53.8347	56.0579	56.7759	49.1551	52.0542	50.4486	55.0542	55.0622	55.0542	48.9702	52.5596	55.0189	52.5596	56.0292	52.9753	46.6869	52.5434	47.0824	53.5063	54.1664	58.6511	48.8477	46.0555	46.3648	Smarcb1	-0.136341	0.00714674	0.0148704	-0.0128774	0.786679	0.929893	-0.0788918	0.106085	0.171106	6.12636	-0.0453697	0.344253	0.578499	-0.144528	0.00486104	0.0102107	3.18557	-0.00403925	0.932246	0.959194	-0.23487	2.40224e-05	8.7969e-05
ENSMUSG00000000903	Vpreb3	0.00834334	0.00834334	0.00834334	0.0565237	0.0411289	0.0417167	0.0253877	0.02503	0.00834334	0.00834334	0.0417167	0.0657625	0.00834334	0.00834334	0.00834334	0.128169	0.0253877	0.0609016	0.0433058	0.0626261	0.0421084	0.0592245	0.0417167	0.147649	Vpreb3	2.461	0.00507734	0.0108899	1.06704	0.255946	0.585399	0.704707	0.399712	0.508644	0.660434	0	1	1	2.80494	0.00133601	0.00310909	#DIV/0!	2.54094	0.00370415	0.0111245	0.557872	0.35662	0.471948
ENSMUSG00000000915	Hip1r	2.30946	2.97377	2.09349	2.8614	2.70599	2.61968	2.25703	2.36237	1.94578	2.65537	1.97722	2.05925	1.94138	2.13404	2.46398	2.16015	2.29767	2.29278	3.16707	2.88655	3.20273	2.98201	3.04928	2.91093	Hip1r	0.167917	0.187654	0.270219	-0.153854	0.248605	0.576804	0.0177841	0.895404	0.927821	-0.115591	-0.161445	0.227194	0.451441	0.0512516	0.705177	0.769565	-0.317455	0.343898	0.00770544	0.0212348	-0.0481613	0.680556	0.7657
ENSMUSG00000000916	Nsun5	17.2247	18.3531	17.2601	8.51595	8.15741	9.24594	16.7595	18.1691	17.0516	8.62637	9.29861	9.02838	15.1776	17.4563	16.4397	8.17368	9.37403	8.5766	16.7811	17.8314	17.6404	12.1477	11.5222	12.1518	Nsun5	-1.0294	6.62936e-17	9.37664e-16	-0.0237198	0.679269	0.88206	-0.947063	5.88926e-16	8.27563e-15	39.9271	-0.108264	0.0680644	0.208342	-0.90953	3.12033e-15	3.5967e-14	8.401	-0.0156836	0.783989	0.857982	-0.544765	2.43234e-10	2.00382e-09
ENSMUSG00000000934	Top1mt	19.9332	21.4691	20.6872	13.9741	14.3197	13.8295	23.7867	22.3671	22.2717	14.6045	14.1197	15.9579	21.985	24.2856	22.6688	16.0436	17.0247	15.8793	29.2446	30.5408	31.9278	22.7087	23.8316	22.3819	Top1mt	-0.559262	3.52946e-12	2.45233e-11	0.140127	0.00707523	0.072065	-0.616328	1.53474e-13	1.4958e-12	-4.39834	0.150101	0.00416666	0.0288167	-0.493431	3.33405e-11	2.12091e-10	-3.28733	0.56239	1.69327e-13	4.12369e-12	-0.411835	3.30424e-10	2.66009e-09
ENSMUSG00000000938	Hoxa10	0.0988501	0.11145	0.104441	0.0565237	0.129064	0.0562602	0.261768	0.110567	0.0948068	0.0735338	0.0417167	0.052207	0.0621905	0.128616	0.215167	0.0776439	0.0421084	0.114216	0.0825537	0.0825537	0.112862	0.00834334	0.0740489	0.0789532	Hoxa10	-0.492019	0.400599	0.503914	0.420774	0.414141	0.722005	-1.37131	0.0272949	0.0523471	-3.25902	0.197119	0.709129	0.854914	-0.738645	0.204902	0.281081	-3.7472	-0.194174	0.726925	0.8168	-1.32541	0.0623837	0.112173
ENSMUSG00000000942	Hoxa4	6.94379	7.42294	7.14203	5.57449	4.80868	4.48177	6.22398	5.8663	5.76134	4.202	4.40166	5.14126	5.59643	5.96503	5.42816	3.73524	4.53299	3.92197	4.33904	4.37337	5.03853	3.21202	3.76913	3.61997	Hoxa4	-0.538375	1.3952e-06	4.88545e-06	-0.269057	0.00415397	0.0494658	-0.381848	0.000391881	0.00106099	1.41921	-0.341411	0.000496274	0.00605816	-0.482403	3.56146e-05	0.000103971	1.41297	-0.648531	5.74658e-08	4.88535e-07	-0.375067	0.00152778	0.00412315
ENSMUSG00000000948	Gm38393	1.11362	0.748216	0.745003	1.03506	0.602015	0.592958	0.787503	0.860031	0.685014	1.30968	0.622018	0.743325	1.02083	0.811077	1.17619	1.27792	0.755343	1.43268	1.23975	1.44324	0.824763	1.28351	1.62437	1.38324	Gm38393	-0.244846	0.381633	0.484939	-0.134363	0.622611	0.852041	0.124149	0.651004	0.738479	-0.923978	0.222918	0.390107	0.62209	0.16718	0.495567	0.582382	0.749961	0.422059	0.0987404	0.183261	0.321442	0.157187	0.245029
ENSMUSG00000000957	Mmp14	82.6952	88.0904	76.6665	148.468	144.808	142.638	88.4416	85.1398	80.7503	148.56	135.812	141.273	77.8355	71.4023	78.105	137.02	135.445	136.698	71.2416	75.049	71.0896	80.2219	76.4564	84.0112	Mmp14	0.819377	2.90226e-18	5.17929e-17	0.041321	0.397167	0.709555	0.742784	5.29175e-17	9.1332e-16	17.9759	-0.120766	0.0179879	0.0834159	0.848935	1.33936e-18	2.83234e-17	-7.0296	-0.184664	0.000592868	0.00216413	0.146293	0.00508774	0.0122796
ENSMUSG00000000958	Slc7a7	1.50996	1.34656	1.65141	1.64063	1.18515	1.44281	1.52861	1.50621	1.72908	1.30968	1.46595	1.3789	1.5841	1.97864	1.34943	1.84292	1.74469	1.62296	1.92173	1.84716	1.92264	1.51714	1.50251	1.97463	Slc7a7	-0.0893837	0.565017	0.658964	0.0795697	0.597984	0.840108	-0.195102	0.21068	0.303871	-2.45197	0.107723	0.474229	0.695088	0.102627	0.483822	0.572018	0.952696	0.339251	0.0242387	0.0568974	-0.199825	0.165578	0.255466
ENSMUSG00000000959	Oxa1l	31.008	32.8002	32.717	29.3462	30.1266	29.0523	32.5319	29.756	32.3552	26.792	28.4868	28.5116	30.9446	32.5812	30.871	28.5341	32.3366	30.4273	29.1122	28.3273	30.4754	27.7678	27.6347	26.6925	Oxa1l	-0.124678	0.0182576	0.0348852	-0.0294504	0.558177	0.815584	-0.174944	0.0015322	0.00377661	5.9403	-0.0324933	0.518624	0.728175	-0.0495059	0.331718	0.420303	1.52357	-0.13531	0.0108889	0.0286547	-0.0983285	0.0630733	0.113224
ENSMUSG00000000976	Heatr6	50.3287	52.4134	47.0257	45.8626	44.1242	42.1695	45.9974	46.1449	45.3066	46.2323	44.0564	44.5852	46.6445	42.5574	48.276	43.8455	42.6338	42.8286	46.3371	48.276	42.2982	41.6396	41.4191	42.3084	Heatr6	-0.179431	0.000384199	0.000987242	-0.122034	0.0108625	0.0960657	-0.0276433	0.548937	0.648475	0.226522	-0.123561	0.0100092	0.0547546	-0.0866489	0.0676797	0.108442	0.701266	-0.129781	0.00708118	0.0197016	-0.125027	0.0102868	0.0231649
ENSMUSG00000000982	Ccl3	0.319208	0.216127	0.412409	0.180012	0.247637	0.213362	0.156769	0.230992	0.178878	0.05786	0.116508	0.0970322	0.221653	0.23234	0.343854	0.162389	0.166195	0.181894	0.156769	0.0993099	0.0961358	0.0938433	0.0417167	0.0789532	Ccl3	-0.531327	0.0983497	0.155798	-0.717023	0.0330405	0.19399	-1.10015	0.0147245	0.0301217	1.53433	-0.23111	0.43978	0.665547	-0.619254	0.0796091	0.124808	2.67948	-1.42304	0.000484961	0.0018055	-0.757081	0.130693	0.210621
ENSMUSG00000001016	Ilf2	143.072	142.715	152.435	108.432	107.851	114.695	143.155	142.122	147.184	103.55	110.64	107.387	150.266	155.461	151.673	105.314	112.248	106.316	121.351	118.119	130.362	107.597	105.431	104.515	Ilf2	-0.405107	4.00384e-12	2.75273e-11	-0.0188264	0.62174	0.851707	-0.427665	1.04636e-12	8.95416e-12	22.7162	0.0621005	0.108963	0.285619	-0.49842	1.56397e-14	1.59885e-13	-8.02602	-0.245613	2.58488e-07	1.93582e-06	-0.218741	2.7638e-06	1.18569e-05
ENSMUSG00000001017	Chtop	111.514	107.004	119.137	109.018	108.051	110.472	116.7	123.848	124.819	104.118	112.766	109.583	122.373	126.26	121.754	119.837	117.403	117.378	122.919	118.78	124.566	148.071	145.521	139.393	Chtop	-0.042813	0.298439	0.397332	0.114252	0.00772478	0.0765935	-0.162409	0.000315832	0.000865953	-1.4215	0.134422	0.0020884	0.0172724	-0.0626209	0.128849	0.189185	-0.465853	0.11817	0.00601532	0.0170585	0.241279	7.93455e-07	3.72104e-06
ENSMUSG00000001018	Snapin	40.4182	37.569	41.9552	52.2827	52.2639	50.8495	37.6069	38.6143	41.8271	50.5197	52.7371	52.4481	41.667	44.8185	42.2213	49.8893	53.3331	50.5611	43.3858	40.8973	47.0727	46.0995	49.997	48.5752	Snapin	0.374736	6.51459e-09	2.97054e-08	-0.023438	0.639092	0.859917	0.400908	1.53765e-09	8.47256e-09	-17.105	0.102153	0.0454767	0.15894	0.257001	7.02256e-06	2.24099e-05	2.51584	0.129834	0.0123079	0.0317948	0.141002	0.0063053	0.0149181
ENSMUSG00000001020	S100a4	6.49735	8.08878	10.1807	7.55585	5.31316	7.38384	7.6479	7.9173	8.03316	5.12389	4.77439	6.85874	5.28352	7.89668	6.85874	1.70402	2.63864	2.27583	2.79624	2.90607	3.98248	1.14835	0.933103	0.654004	S100a4	-0.291193	0.0539105	0.0920163	-0.0512953	0.716916	0.898989	-0.511904	0.00210834	0.00507349	9.97955	-0.306144	0.0434466	0.153824	-1.602	7.05288e-09	3.28065e-08	5.23283	-1.35439	8.7875e-09	8.72643e-08	-1.84342	7.43022e-07	3.50058e-06
ENSMUSG00000001021	S100a3	1.58184	1.65027	1.57254	1.31459	1.025	1.37352	1.30619	1.34193	1.29159	1.16178	1.38392	1.3789	0.987413	1.40125	1.41472	1.2384	1.13678	1.18629	0.971954	1.07027	0.785477	0.876099	0.881314	1.01411	S100a3	-0.384604	0.0218702	0.0410812	-0.285878	0.077363	0.316854	-0.00943463	0.954606	0.968904	0.0330022	-0.355127	0.0321453	0.125279	-0.0771576	0.653616	0.726159	0.217267	-0.77559	7.18508e-05	0.000323453	-0.0208663	0.913923	0.943038
ENSMUSG00000001023	S100a5	0.153558	0.198526	0.168841	0.0997718	0.0970322	0.163345	0.122504	0.110567	0.110567	0.089753	0.0700268	0.159111	0.11467	0.112414	0.112414	0.0952478	0.0789532	0.215167	0.0253877	0.0626261	0.00834334	0.0253877	0.02503	0.0257505	S100a5	-0.570692	0.203551	0.289062	-0.594007	0.18697	0.507198	-0.19525	0.693513	0.774271	0.3287	-0.610182	0.176746	0.388282	0.0530979	0.912193	0.934849	-0.0870198	-2.86442	0.000107169	0.000463765	0.0981076	0.905753	0.937146
ENSMUSG00000001025	S100a6	752.56	740.222	1001.52	617.316	620.959	675.805	837.848	863.689	881.448	598.087	665.725	675.805	812.438	1065.87	873.307	527.671	598.087	543.121	585.685	562.583	709.87	329.003	348.609	309.241	S100a6	-0.36968	0.000578554	0.00144687	0.0636864	0.511656	0.786298	-0.414957	0.000150126	0.000430191	-6.51563	0.145518	0.138307	0.332411	-0.713737	2.0263e-08	8.92952e-08	-4.90482	-0.418764	0.000138127	0.000582798	-0.907071	2.07787e-10	1.73311e-09
ENSMUSG00000001027	Scn4a	0.0825537	0.0767831	0.104441	0.229095	0.202642	0.179558	0.0584033	0.02503	0.0600572	0.231221	0.102114	0.143157	0.0979369	0.112414	0.0948068	0.282327	0.232838	0.0961358	0.0624079	0.13277	0.0253877	0.210356	0.210356	0.182778	Scn4a	1.21555	0.0101625	0.0204592	-0.97589	0.107328	0.380841	1.75362	0.00312392	0.00727244	-1.79695	0.215249	0.669588	0.831712	0.866565	0.0560931	0.0921248	4.02587	-0.551799	0.32633	0.463758	1.75214	0.00116025	0.00320288
ENSMUSG00000001029	Icam2	0.065305	0.0257505	0.0417167	0.115586	0.112862	0.130936	0.00834334	0.0596394	0.0600572	0.02503	0.116508	0.143157	0.0257505	0.0257505	0.0253877	0.0592245	0.114216	0.0961358	0.0433058	0.0626261	0.0789532	0.128169	0.0417167	0.0621905	Icam2	1.5374	0.0230994	0.0431606	-0.412051	0.607274	0.844922	1.27804	0.0898852	0.148527	-3.10166	-0.683524	0.41171	0.641018	1.75722	0.0252697	0.0453873	-2.57082	0.540534	0.451972	0.588085	0.210418	0.747501	0.818834
ENSMUSG00000001034	Mapk7	27.8532	30.23	26.0637	34.8499	34.3918	31.7911	27.4619	26.2863	26.8071	32.9141	31.574	34.0198	27.858	28.3273	26.9018	31.4695	33.3798	30.492	27.7398	29.3948	29.2648	29.8157	28.8532	28.9335	Mapk7	0.266106	3.77943e-05	0.000110784	-0.0598855	0.303056	0.631088	0.28973	1.23179e-05	4.0802e-05	-4.83807	-0.0154789	0.787834	0.896899	0.197904	0.00133636	0.00310954	-12.7854	0.0409696	0.475452	0.609655	0.0201796	0.723795	0.799854
ENSMUSG00000001036	Epn2	46.9836	44.9806	42.3613	62.0433	63.2319	59.7633	45.3001	46.6011	45.0824	60.6555	61.5889	59.505	48.7997	44.3233	46.2783	62.9659	60.7447	63.342	40.6012	40.7002	38.8366	48.4573	49.7697	46.9246	Epn2	0.463603	1.0566e-13	9.04238e-13	0.0299504	0.448983	0.746922	0.407951	3.13532e-12	2.50645e-11	13.6209	0.0542105	0.174231	0.384294	0.425065	1.01033e-12	7.88227e-12	7.841	-0.159552	0.000301216	0.00117783	0.272763	6.28471e-08	3.50164e-07
ENSMUSG00000001039	B9d1	5.46687	5.66262	6.47371	7.38932	5.96924	6.77454	5.88437	6.07487	6.4427	6.68434	6.72533	6.81841	5.9579	6.66698	6.26662	6.16284	6.64979	6.25873	5.92561	5.55229	6.22561	5.57032	5.44231	5.25779	B9d1	0.189094	0.0235883	0.043997	0.0642495	0.433008	0.73563	0.137863	0.0897116	0.148278	2.14575	0.101902	0.214568	0.435994	0.0144948	0.856663	0.892292	0.142242	0.00796756	0.922686	0.952884	-0.120377	0.15749	0.245403
ENSMUSG00000001052	Sec24b	157.312	157.161	140.737	140.887	139.546	134.143	149.54	144.253	137.168	140.054	132.544	135.874	136.015	129.212	136.549	136.634	133.405	135.445	137.396	149.336	129.973	126.471	130.121	131.376	Sec24b	-0.132866	0.00531732	0.0113594	-0.0774929	0.0903322	0.34571	-0.0769154	0.0945995	0.155274	0.992547	-0.178249	0.000337278	0.00458368	0.0135973	0.763889	0.817719	-0.0762826	-0.127483	0.00717337	0.0199182	-0.10099	0.031193	0.0616375
ENSMUSG00000001053	N4bp3	11.1243	10.5715	10.1361	7.98484	8.52683	7.87233	11.2859	10.3365	9.96104	7.39231	5.9455	7.85477	8.10989	8.29002	8.60718	5.28166	6.19264	5.67605	9.63994	10.3424	10.5636	7.42926	7.04776	7.39809	N4bp3	-0.382963	3.21071e-05	9.4958e-05	-0.0108633	0.886209	0.963615	-0.584851	4.07869e-08	1.86331e-07	53.8376	-0.346312	0.000111914	0.00201011	-0.546955	8.38528e-07	3.01237e-06	1.57937	-0.05833	0.44641	0.582915	-0.481218	1.46814e-06	6.57871e-06
ENSMUSG00000001054	Rmnd5b	17.5471	18.7314	18.324	18.2361	17.3984	16.7595	17.0367	17.3263	18.2648	16.0192	17.4736	17.7374	17.7494	17.7987	18.5027	16.6984	17.6992	16.115	16.6856	16.4488	17.4705	17.1146	16.2905	16.9133	Rmnd5b	-0.0600723	0.229959	0.320399	-0.053742	0.280788	0.610516	-0.0391866	0.435082	0.543091	0.729162	-0.0145343	0.767815	0.88593	-0.0986372	0.055163	0.0908121	6.7865	-0.109979	0.0323954	0.0728839	-0.00798276	0.874057	0.913789
ENSMUSG00000001056	Nhp2	72.7715	76.3342	87.2314	27.7906	27.4809	27.2608	82.281	82.0689	92.474	27.001	31.5573	32.1377	77.2799	91.7718	81.589	28.1105	32.3366	30.1227	79.7102	76.9269	89.6637	47.4264	49.098	48.5396	Nhp2	-1.51424	2.51066e-20	6.42003e-19	0.121127	0.079307	0.321956	-1.50326	1.93163e-20	6.45004e-19	-12.4107	0.0845664	0.215729	0.4374	-1.46707	4.45386e-20	1.25626e-18	-17.3481	0.0600038	0.377181	0.515902	-0.7607	1.60796e-12	1.87344e-11
ENSMUSG00000001062	Vps9d1	14.7605	15.7651	15.5707	14.4158	15.443	14.4831	15.8584	14.1374	14.7549	14.1784	13.093	14.0191	14.6826	14.8222	16.2378	13.4402	14.2498	14.7911	14.3478	14.9822	14.625	12.9676	12.2108	12.3048	Vps9d1	-0.0562582	0.338826	0.440536	-0.04409	0.450964	0.748552	-0.115713	0.0583873	0.102465	2.62447	-0.0120876	0.835084	0.921789	-0.106693	0.0780396	0.122707	8.8266	-0.0685635	0.244618	0.372855	-0.23021	0.000545881	0.00160179
ENSMUSG00000001065	Zfp276	13.1105	13.5743	10.9168	10.9715	9.86733	10.2029	12.5384	11.6272	11.6742	11.8713	10.2492	11.5052	11.3931	10.2405	11.1906	10.7518	10.4518	9.9627	12.8846	13.3635	12.525	10.7518	11.4799	11.266	Zfp276	-0.26963	0.000607073	0.00151196	-0.0613467	0.380894	0.698067	-0.0946167	0.18964	0.278506	1.54233	-0.18881	0.0111636	0.0593903	-0.0741261	0.317005	0.404735	0.392596	0.0524524	0.446193	0.582671	-0.211132	0.00473492	0.0114927
ENSMUSG00000001076	C1ql4	0.247422	0.144379	0.321247	0.368393	0.633403	0.479093	0.280023	0.179558	0.28487	0.49163	0.291562	0.664091	0.167037	0.359632	0.464739	0.43365	0.63176	0.498961	0.195321	0.311968	0.218416	0.311968	0.379267	0.201562	C1ql4	1.09099	0.00727954	0.0151289	0.100156	0.81928	0.940877	0.909483	0.0217132	0.0427142	9.08062	0.425145	0.312671	0.547526	0.760652	0.0355252	0.0615052	1.78916	0.0675367	0.877979	0.923802	0.278292	0.50731	0.617984
ENSMUSG00000001082	Mfsd10	62.4108	65.4009	64.7287	42.6853	41.733	43.4742	62.9659	59.6625	61.01	41.4343	39.929	46.943	54.4584	61.5889	58.6391	35.1271	43.3598	36.9817	57.5479	61.1568	62.5988	41.2386	39.6011	40.4493	Mfsd10	-0.590357	1.39297e-11	8.87867e-11	-0.0684595	0.238081	0.564821	-0.520489	3.22338e-10	1.92926e-09	7.60288	-0.142062	0.0182245	0.084187	-0.601317	1.37787e-11	9.22091e-11	4.23277	-0.0874242	0.134584	0.234596	-0.579319	2.7889e-11	2.66206e-10
ENSMUSG00000001089	Luzp1	92.3187	89.5377	76.5212	65.0547	67.0005	66.5076	86.4175	81.3681	76.8641	73.3808	69.4808	64.4604	83.9892	71.8765	87.2194	80.6047	69.3201	80.2901	99.7893	99.144	85.048	82.631	89.6637	89.0907	Luzp1	-0.374493	2.02635e-05	6.17341e-05	-0.0748029	0.321578	0.646238	-0.239418	0.00324214	0.00752602	3.20065	-0.087317	0.248793	0.476313	-0.0771834	0.311059	0.398677	0.883944	0.137948	0.0699937	0.138252	-0.116735	0.122687	0.199875
ENSMUSG00000001098	Kctd10	138.629	143.233	123.617	109.861	116.132	104.081	120.969	116.378	108.251	106.428	102.19	104.039	104.752	99.1639	110.472	90.672	95.0115	93.2365	107.175	109.776	103.954	69.3793	65.3288	65.9535	Kctd10	-0.294889	1.10767e-06	3.92462e-06	-0.228702	5.45652e-05	0.00186365	-0.143343	0.00728069	0.0158394	0.62677	-0.365129	1.91093e-08	2.13431e-06	-0.171673	0.00185455	0.00421339	0.470171	-0.334567	1.07819e-07	8.71611e-07	-0.677567	1.22142e-14	2.11184e-13
ENSMUSG00000001100	Poldip2	88.1092	88.1963	88.8762	67.0703	69.1007	69.1178	89.2806	89.234	92.474	66.298	66.7047	71.0167	91.9429	94.0353	89.8635	68.1032	71.6914	68.0291	85.992	86.9525	91.8687	83.198	76.7614	75.2958	Poldip2	-0.369488	7.95176e-11	4.58287e-10	0.0309824	0.429426	0.733152	-0.409968	5.9102e-12	4.52913e-11	-13.2323	0.0565382	0.15338	0.354608	-0.408617	6.20784e-12	4.3585e-11	-7.22727	-0.00262866	0.946342	0.968381	-0.171522	0.000110371	0.000364025
ENSMUSG00000001105	Ift20	18.4576	19.1178	21.9368	27.1256	27.9981	29.8557	19.2792	22.6958	23.5362	23.5662	25.4162	26.4527	22.5696	24.3073	21.8126	26.5915	27.4466	27.29	21.8817	20.6726	24.6046	40.2707	45.0824	45.1535	Ift20	0.515192	2.56326e-08	1.09579e-07	0.135391	0.0732087	0.308553	0.207768	0.00624141	0.0137659	1.53458	0.207753	0.0073339	0.0437602	0.245258	0.00136263	0.00316686	1.18053	0.172985	0.023523	0.0554318	0.960435	1.10012e-15	2.352e-14
ENSMUSG00000001119	Col6a1	400.588	409.796	374.791	570.408	570.408	559.755	389.606	383.345	374.791	594.71	575.895	598.087	366.312	352.284	372.771	481.674	496.64	474.363	230.609	240.475	232.892	182.558	183.054	182.107	Col6a1	0.522096	1.73698e-18	3.22411e-17	-0.0452399	0.138239	0.434997	0.623818	7.73946e-21	2.84326e-19	-13.7891	-0.118109	0.00037876	0.00497017	0.412675	2.24897e-15	2.66829e-14	-3.494	-0.750486	7.32169e-23	1.82423e-20	-0.361894	4.2251e-13	5.4306e-12
ENSMUSG00000001120	Pcbp3	46.6445	47.0986	45.9774	68.1823	66.2094	66.2173	46.587	45.4641	43.9642	62.4351	61.4728	64.694	43.109	41.5572	43.4946	56.7759	63.0124	59.7215	42.0268	43.9699	43.5081	45.4067	43.8995	42.7326	Pcbp3	0.52186	1.6828e-14	1.60864e-13	-0.0389341	0.353808	0.675114	0.471548	3.22938e-13	2.98005e-12	-12.1114	-0.124643	0.00516311	0.0337893	0.485012	1.94665e-13	1.68588e-12	-3.89121	-0.109585	0.0126153	0.0324638	0.027705	0.512026	0.622386
ENSMUSG00000001123	Lgals9	23.2175	24.4677	24.7724	11.1013	10.9149	10.9344	21.4087	20.5176	21.1696	12.0756	11.359	12.6497	21.241	24.2051	21.3671	9.45518	9.40643	8.81223	10.6786	11.1542	11.9616	4.00329	3.74662	3.21613	Lgals9	-1.13675	1.14458e-18	2.18504e-17	-0.199698	0.00110602	0.0191571	-0.807521	1.9722e-14	2.20274e-13	4.0437	-0.119751	0.0381845	0.140431	-1.26946	1.98795e-19	4.88418e-18	10.6008	-1.1017	2.21642e-18	1.56065e-16	-1.62837	2.6761e-18	9.56018e-17
ENSMUSG00000001127	Araf	24.3688	25.3294	26.3122	30.6513	30.0828	29.3556	26.0151	25.6833	27.2566	29.9395	29.3282	30.8477	26.491	26.1793	25.7068	27.2849	29.5227	27.5741	24.6583	24.7418	24.4677	25.6347	24.6663	24.3688	Araf	0.245156	2.12191e-06	7.30379e-06	0.0543829	0.218406	0.54285	0.191001	8.39042e-05	0.000249479	3.51215	0.0442123	0.315601	0.549784	0.105787	0.0193189	0.0357191	2.3927	-0.0411019	0.353223	0.491237	0.0152348	0.730449	0.80501
ENSMUSG00000001128	Cfp	3.0511	2.67164	3.23749	4.38495	4.51242	4.19107	2.59982	2.36237	2.53781	3.94008	4.10855	4.08951	2.72343	2.52325	2.3809	3.57483	3.79394	3.68611	2.13659	2.90607	2.4134	4.53626	4.42525	3.75753	Cfp	0.549717	4.92437e-06	1.62369e-05	-0.254584	0.0319942	0.190437	0.695734	2.42231e-07	1.00567e-06	-2.73283	-0.2317	0.0488384	0.166923	0.53763	2.30332e-05	6.89187e-05	-2.32037	-0.272271	0.0226152	0.0536241	0.775882	2.5028e-08	1.48926e-07
ENSMUSG00000001131	Timp1	205.707	210.61	234.732	137.813	134.51	138.482	202.452	214.196	227.441	113.806	124.411	130.215	226.985	253.468	235.508	105.805	119.893	109.398	143.687	143.687	167.886	64.8933	62.4687	63.5072	Timp1	-0.662435	1.03969e-12	7.7297e-12	-0.0151958	0.795728	0.933489	-0.806292	5.93039e-15	7.13188e-14	53.06	0.13759	0.0235566	0.101149	-1.09578	8.04153e-19	1.77388e-17	-7.96411	-0.518006	4.04373e-10	5.19404e-09	-1.25032	7.79212e-20	3.90289e-18
ENSMUSG00000001134	Uxt	2.72505	3.13278	3.5883	3.40887	2.35864	3.55166	3.67237	3.89839	3.00613	2.71508	3.13094	2.64077	3.4344	4.80312	4.0842	3.56088	3.32508	3.19996	4.38401	4.12295	4.54295	4.83441	5.11813	4.67289	Uxt	-0.0399442	0.794059	0.851688	0.160893	0.281259	0.610727	-0.313507	0.0460926	0.0832461	-1.94854	0.375185	0.0127289	0.0652875	-0.276651	0.058156	0.0950949	-0.737373	0.470232	0.00203055	0.00649363	0.164797	0.203351	0.301269
ENSMUSG00000001138	Cnnm3	18.965	19.9168	17.5738	21.4013	21.6691	20.0528	19.2216	18.9201	18.8747	21.1148	20.1892	22.2238	17.0609	16.164	17.8015	19.5479	20.3273	18.4177	18.8974	20.8147	20.0486	21.1636	20.9248	22.4218	Cnnm3	0.163227	0.0082816	0.0169719	0.0169981	0.774465	0.92391	0.154806	0.011743	0.0245127	9.10728	-0.14399	0.0218518	0.0962311	0.191751	0.00298136	0.00652402	-1.3317	0.0839031	0.160115	0.268757	0.110609	0.0629572	0.113047
ENSMUSG00000001143	Lman2l	9.18112	9.13173	8.67543	10.7705	9.85034	10.5256	10.1116	9.71349	8.88067	11.2808	11.4711	11.3381	8.01026	8.87258	8.51941	10.944	11.789	11.1195	14.1519	13.0032	12.2269	16.0968	14.9746	14.4386	Lman2l	0.206538	0.00274178	0.00616353	0.0885548	0.179995	0.498506	0.249659	0.000318702	0.00087296	2.81926	-0.0874647	0.195694	0.411638	0.414828	2.32501e-07	8.96851e-07	-4.7428	0.543567	2.90915e-10	3.84078e-09	0.20994	0.000651288	0.00188238
ENSMUSG00000001150	Mcm3ap	57.8394	58.6906	49.4486	56.5856	58.564	56.8515	53.3682	52.0952	47.5074	60.1476	56.5856	55.7404	52.6867	45.9074	54.2918	56.1618	52.8404	54.108	50.1257	55.9967	44.642	50.2672	52.4652	52.6667	Mcm3ap	0.0563618	0.400914	0.504164	-0.114314	0.09628	0.358655	0.173867	0.0135562	0.0279379	-1.52096	-0.117082	0.0888773	0.250361	0.0965271	0.159122	0.22625	-0.824442	-0.139654	0.0444012	0.0945843	0.0493705	0.467927	0.581141
ENSMUSG00000001151	Pcnt	45.3936	46.4416	36.7664	35.0908	35.2202	34.623	38.7976	32.7467	33.7288	39.5776	33.7911	33.6945	37.3187	33.0223	35.9013	33.0935	31.3856	33.4394	29.4822	33.6698	26.9973	32.0299	31.9765	33.1745	Pcnt	-0.284458	0.00102527	0.00246903	-0.283635	0.00104418	0.0183311	0.0237131	0.769595	0.83443	-0.0836044	-0.26837	0.00175408	0.0153484	-0.11647	0.159927	0.227245	0.433991	-0.509261	3.41031e-07	2.49439e-06	0.113865	0.17574	0.268269
ENSMUSG00000001156	Mxd1	12.1223	12.2704	13.2407	26.1885	26.7013	26.2863	13.0861	12.1602	11.8787	20.7647	20.413	21.9058	13.0699	12.3386	12.879	21.0563	21.9943	21.7048	9.58464	10.1079	10.7754	15.4397	16.9817	16.8799	Mxd1	1.0732	2.397e-21	7.67435e-20	-0.0204351	0.705746	0.894396	0.765146	1.48982e-16	2.35392e-15	-37.4427	0.0246624	0.64709	0.817999	0.758233	1.55851e-16	2.22217e-15	30.7445	-0.306083	4.17508e-06	2.42712e-05	0.694525	1.7334e-14	2.91157e-13
ENSMUSG00000001157	Gmcl1	40.0472	37.9808	40.1766	37.333	36.5892	34.9769	37.5819	39.3761	38.2306	37.1318	38.3453	39.3633	43.7564	43.9292	43.4742	39.641	37.6643	39.3102	38.5549	36.2776	37.8243	41.0587	42.3387	38.6452	Gmcl1	-0.118332	0.00447992	0.00970275	-0.0371652	0.342009	0.664754	-0.00445198	0.909127	0.93814	0.119789	0.150401	0.000391597	0.00506678	-0.169893	9.48644e-05	0.000261392	-1.1296	-0.0695179	0.0808372	0.155652	0.11496	0.00535429	0.0128686
ENSMUSG00000001158	Snrnp27	54.4139	50.9681	63.4974	54.0313	54.5949	60.0341	57.4996	60.9072	66.6444	53.9849	57.1877	56.5546	62.8629	77.063	65.2454	58.2939	60.5507	58.7397	65.0056	60.6646	71.9642	61.2058	68.057	65.5339	Snrnp27	0.00169263	0.981768	0.98897	0.134445	0.0744366	0.310629	-0.139314	0.0653715	0.112957	-1.03622	0.280321	0.000489817	0.00600574	-0.202631	0.00846151	0.0169737	-0.722854	0.228553	0.00348403	0.0105317	-0.0185774	0.797934	0.857612
ENSMUSG00000001166	Oas1c	0.504036	0.537439	0.541012	0.463341	0.649835	0.479093	0.397542	0.537439	0.412621	0.49163	0.448545	0.417443	0.240133	0.432296	0.379506	0.504036	0.661831	0.612789	0.354576	0.416532	0.2675	0.375844	0.492071	0.446237	Oas1c	-0.00659982	0.976228	0.985099	-0.24498	0.291083	0.620071	0.0200335	0.933226	0.954981	-0.081776	-0.632033	0.0149179	0.0731	0.791149	0.00257353	0.0056996	-1.25175	-0.630473	0.0148716	0.0373694	0.353494	0.176246	0.268872
ENSMUSG00000001173	Ocrl	51.5591	52.3258	49.4486	56.9899	56.5777	55.9622	50.3843	51.311	48.4493	56.8593	55.9562	55.1316	55.9032	52.3769	55.219	65.0786	59.5617	62.1257	54.5686	54.8847	49.2584	54.8933	53.7966	52.9753	Ocrl	0.145476	0.000893914	0.002171	-0.0300211	0.460211	0.753474	0.161849	0.000291065	0.000802575	-5.39117	0.0927162	0.0265282	0.109902	0.191532	2.81324e-05	8.32406e-05	2.06579	0.0486293	0.232571	0.359027	0.0281794	0.484865	0.597855
ENSMUSG00000001175	Calm1	350.06	337.795	370.918	273.367	268.764	284.027	348.609	372.771	383.345	275.542	299.789	294.408	377.617	394.843	374.139	275.542	292.5	276.841	299.789	293.714	311.824	237.931	236.32	239.316	Calm1	-0.35745	6.26543e-11	3.66093e-10	0.060992	0.111495	0.390341	-0.344707	1.38e-10	8.6877e-10	-5.65167	0.115432	0.00394749	0.0275914	-0.440637	2.69929e-13	2.28576e-12	-3.81729	-0.225447	9.70181e-07	6.44598e-06	-0.342945	2.30719e-10	1.91451e-09
ENSMUSG00000001211	Agpat3	76.2381	78.5884	78.3099	71.4584	71.0896	68.6739	79.6521	77.2365	78.2764	71.8491	68.7672	74.4258	74.0239	77.7037	76.102	64.0069	69.9693	65.6841	76.6262	78.3099	77.687	73.3381	71.2151	73.1527	Agpat3	-0.142539	0.000318678	0.000828521	0.0124411	0.726055	0.903145	-0.129749	0.000866009	0.00222296	-10.4291	-0.0334583	0.349828	0.583863	-0.191139	6.48154e-06	2.07962e-05	5.71275	-0.00316739	0.92887	0.956937	-0.0957057	0.0107717	0.0241367
ENSMUSG00000001227	Sema6b	3.18513	3.41123	2.70458	3.83838	3.88937	3.97531	2.74035	2.8977	2.65282	3.45802	3.50882	3.42558	2.34641	2.09163	2.65006	3.14993	3.48874	2.74775	1.71381	2.17905	1.78175	1.13072	1.41516	1.4382	Sema6b	0.340564	0.00202838	0.00465977	-0.157177	0.160576	0.469595	0.326639	0.00454437	0.0102943	-2.07816	-0.388298	0.00174046	0.0152567	0.404025	0.001243	0.00290972	-1.0405	-0.710657	1.31427e-06	8.46589e-06	-0.511423	0.00132479	0.00362162
ENSMUSG00000001228	Uhrf1	167.784	169.552	167.269	113.791	114.967	112.766	159.975	163.999	158.84	125.237	127.15	128.847	153.439	151.831	156.724	96.463	101.447	99.3207	131.124	131.687	131.911	84.4693	86.2199	86.3227	Uhrf1	-0.563148	4.77408e-19	9.7253e-18	-0.063768	0.0396613	0.216956	-0.340751	7.26676e-13	6.39884e-12	5.3436	-0.127334	0.000156197	0.00259447	-0.636507	1.69933e-20	5.21717e-19	4.99872	-0.354277	2.24769e-13	5.40614e-12	-0.619073	6.34258e-20	3.26089e-18
ENSMUSG00000001229	Dpp9	183.054	191.171	176.829	146.943	147.286	147.994	173.504	169.552	165.709	150.266	146.027	154.889	160.322	154.621	164.078	138.839	150.89	139.797	158.888	166.761	165.004	135.104	131.729	139.152	Dpp9	-0.316564	2.7052e-10	1.4632e-09	-0.11454	0.00268649	0.0362816	-0.173516	2.73075e-05	8.64886e-05	1.51489	-0.201614	2.3582e-06	0.000102636	-0.158005	0.000105307	0.000287919	0.783703	-0.166893	4.161e-05	0.000196131	-0.273364	9.16305e-09	5.82134e-08
ENSMUSG00000001240	Ramp2	0.827563	1.07523	0.641979	0.538828	0.487775	0.428589	1.00766	0.767852	0.824305	0.461741	0.535979	0.479093	0.951119	0.737748	1.05312	0.299216	0.45349	0.415123	0.336483	0.780786	0.767381	0.388734	0.327005	0.290162	Ramp2	-0.775403	0.00530049	0.0113263	0.0581881	0.796284	0.933826	-0.809046	0.00347484	0.00802146	-13.904	0.129802	0.561347	0.760542	-1.23923	8.6104e-05	0.00023864	-9.5471	-0.49309	0.0523127	0.108651	-0.820092	0.0119458	0.0264774
ENSMUSG00000001247	Lsr	0.0988501	0.180513	0.121594	0.261541	0.247637	0.243438	0.106822	0.145106	0.0948068	0.198526	0.324667	0.234166	0.132309	0.0257505	0.129064	0.299216	0.2675	0.13185	0.11932	0.151719	0.0961358	0.143878	0.161938	0.235768	Lsr	0.952723	0.0243496	0.0452832	-0.187541	0.691532	0.88811	1.12124	0.0116186	0.0242608	-5.97868	-0.76449	0.144547	0.341121	1.52409	0.00297641	0.00651391	-1.99361	-0.106214	0.819689	0.882197	0.552102	0.21581	0.31608
ENSMUSG00000001248	Gramd1a	38.8318	39.0079	37.5171	49.7155	50.5276	45.7446	37.4764	36.601	39.1304	48.3793	45.2573	49.6364	35.4178	36.0283	36.4822	46.3294	47.9559	48.4022	42.6064	40	42.8031	47.5253	44.3513	46.8115	Gramd1a	0.339016	2.83368e-09	1.35041e-08	-0.0273565	0.529694	0.798191	0.339264	3.04333e-09	1.61596e-08	-12.4016	-0.0956652	0.0340698	0.130066	0.402592	6.53296e-11	4.01015e-10	-4.20834	0.120182	0.00810014	0.0221747	0.145354	0.0015232	0.00411366
ENSMUSG00000001270	Ckb	0.133645	0.11145	0.121594	0.115586	0.129064	0.0825537	0.139177	0.110567	0.0948068	0.0735338	0.164307	0.128169	0.20221	0.0952478	0.147137	0.0952478	0.0970322	0.0253877	0.0624079	0.226339	0.167037	0.0253877	0.0417167	0.0621905	Ckb	-0.182514	0.717423	0.78891	-0.101917	0.837558	0.947183	0.0303245	0.952	0.967382	-0.297541	0.216711	0.649079	0.819051	-1.19874	0.0378061	0.0650255	-5.53149	0.132362	0.783021	0.857454	-1.72496	0.00841043	0.0193362
ENSMUSG00000001280	Sp1	107.259	98.5176	93.8197	121.324	118.161	118.256	103.4	106.643	101.236	128.288	123.445	116.7	110.224	98.9836	109.079	140.557	120.83	139.546	112.248	110.13	103.237	142.277	143.433	144.635	Sp1	0.258428	2.49567e-05	7.5067e-05	0.0575373	0.286759	0.615912	0.24236	5.82882e-05	0.000177857	4.21223	0.0883507	0.10548	0.279766	0.331199	3.69527e-07	1.38959e-06	3.74869	0.121858	0.0279179	0.0640865	0.403231	6.30214e-09	4.11407e-08
ENSMUSG00000001281	Itgb7	21.6553	22.518	21.4841	18.9201	19.0091	18.7758	25.7785	22.4968	23.2055	19.527	19.0734	19.7165	18.0618	19.2757	21.0433	18.161	18.1041	16.4292	40.639	41.971	40.2275	36.083	33.4984	33.9094	Itgb7	-0.211008	0.000145667	0.000395598	0.120723	0.0160804	0.123277	-0.29152	9.29119e-07	3.55093e-06	-2.41478	-0.171451	0.00133034	0.0125504	-0.146957	0.00655238	0.0134537	0.857134	0.903985	4.74402e-20	4.87805e-18	-0.247845	1.767e-06	7.81339e-06
ENSMUSG00000001285	Myg1	27.8532	29.1152	31.4228	24.3597	25.4022	25.424	29.2804	32.7785	30.9253	22.5639	23.912	25.9614	26.9496	30.9935	26.1285	21.3559	22.9792	21.5937	28.5689	28.2524	31.9648	25.5279	26.6219	26.3839	Myg1	-0.232723	0.000844073	0.00206025	0.0725066	0.248988	0.57704	-0.360941	2.37268e-06	8.61237e-06	-4.97804	-0.0756237	0.23478	0.459951	-0.347135	6.7276e-06	2.15288e-05	4.59029	0.00511217	0.934831	0.960583	-0.174936	0.0089925	0.0205455
ENSMUSG00000001288	Rarg	219.263	225.836	217.118	212.58	216.446	219.895	222.295	212.994	215.419	211.4	213.639	231.651	201.781	200.961	203.162	200.141	225.599	208.201	244.228	249.378	253.468	262.522	254.181	264.13	Rarg	-0.0291625	0.480985	0.582143	-0.0252639	0.540917	0.805319	0.0122196	0.7672	0.832529	-0.483678	-0.127969	0.00374673	0.0265744	0.0634611	0.132651	0.194093	-0.495908	0.174047	0.000149085	0.000624827	0.0637124	0.124032	0.201795
ENSMUSG00000001289	Pfdn5	48.0356	46.3448	54.9667	60.9653	64.3312	69.0114	50.7779	48.3233	52.1183	53.9133	60.0231	57.9227	48.1709	57.6952	51.3999	55.7996	64.2307	54.6381	46.2982	45.6134	52.0316	49.0343	46.4416	49.7502	Pfdn5	0.38093	4.03645e-06	1.34668e-05	0.0204223	0.773159	0.923436	0.18408	0.012434	0.0258386	9.01368	0.0736412	0.300998	0.534503	0.151755	0.0360012	0.0622628	2.06074	-0.052512	0.461722	0.597643	0.0147478	0.836205	0.886462
ENSMUSG00000001300	Efnb2	116.74	120.123	112.189	52.2706	49.8645	46.6445	114.346	114.815	109.861	58.7397	54.3772	54.1524	110.81	105.01	107.958	40.1347	39.1112	39.8945	102.25	105.412	96.173	42.1003	44.8047	42.0057	Efnb2	-1.23099	8.94872e-26	7.68443e-24	-0.0415815	0.283464	0.612911	-1.02009	2.66519e-23	1.64953e-21	24.5324	-0.108057	0.00793443	0.0464311	-1.44209	1.28622e-27	1.93477e-25	13.3456	-0.200445	9.43565e-06	5.09793e-05	-1.23656	1.45134e-25	2.41071e-23
ENSMUSG00000001305	Rrp15	35.5415	35.1992	39.9064	19.6799	19.5373	21.6086	37.746	38.7687	44.034	18.2135	18.8849	21.5453	41.2921	43.4617	37.9431	19.569	22.0968	22.004	40.6942	41.2455	40.7702	31.6126	32.4543	33.7288	Rrp15	-0.863404	1.07143e-14	1.06073e-13	0.121738	0.0520112	0.254222	-1.03967	5.2112e-17	9.00218e-16	-8.54028	0.148308	0.0193147	0.0878451	-0.946182	5.5973e-16	7.28099e-15	-6.37983	0.150952	0.0173223	0.0425321	-0.327901	6.24217e-06	2.51774e-05
ENSMUSG00000001313	Rnd2	10.3445	11.2417	12.4492	21.0052	21.4997	22.9349	11.1041	10.7309	11.3084	19.6582	20.5878	21.7269	11.357	12.1371	10.6545	19.016	21.1118	20.4949	10.0181	10.0857	10.7754	13.199	12.0714	13.9454	Rnd2	0.944063	1.79051e-15	1.99637e-14	-0.0366316	0.624156	0.852893	0.902283	9.26808e-15	1.07918e-13	-24.6313	0.00444057	0.952314	0.98257	0.829127	8.98942e-14	8.2212e-13	186.716	-0.139051	0.0724891	0.142413	0.343092	4.82152e-05	0.000168165
ENSMUSG00000001323	Srr	6.59742	6.35839	5.8124	10.6079	10.3365	9.95044	7.31739	5.95133	6.55521	10.6283	10.4166	10.3225	6.84164	6.584	6.68597	12.0693	11.1412	12.4242	8.56475	7.94108	7.95153	11.2135	11.0814	11.9324	Srr	0.72246	3.53349e-12	2.45424e-11	0.0777036	0.298729	0.627199	0.666804	1.92208e-11	1.37989e-10	8.58137	0.103271	0.168456	0.37595	0.82392	4.2923e-14	4.13158e-13	7.97821	0.38454	4.86644e-06	2.78734e-05	0.485301	6.99483e-09	4.52974e-08
ENSMUSG00000001333	Sync	0.192463	0.0767831	0.20221	0.196724	0.160593	0.0988501	0.07509	0.145106	0.127218	0.05786	0.102114	0.0825537	0.0621905	0.164307	0.112414	0.23188	0.0970322	0.148565	0.0433058	0.207767	0.0421084	0.0767831	0.05786	0.130936	Sync	0.0202591	0.967215	0.979256	-0.374009	0.474752	0.764079	-0.499042	0.400188	0.509083	1.33431	-0.463025	0.383824	0.616261	0.513683	0.333946	0.422465	-1.10941	-0.991257	0.091115	0.171832	0.201301	0.749754	0.820331
ENSMUSG00000001349	Cnn1	0.211507	0.253594	0.104441	0.0565237	0.112862	0.0657625	0.122504	0.0776439	0.110567	0.0735338	0.116508	0.0405494	0.11467	0.112414	0.234632	0.0776439	0.0789532	0.0789532	0.11932	0.0993099	0.112862	0.00834334	0.05786	0.00834334	Cnn1	-1.23293	0.0225074	0.042168	-0.793927	0.105328	0.377873	-0.53106	0.358466	0.46697	0.668903	-0.282081	0.525177	0.73416	-0.884832	0.102658	0.155403	3.1368	-0.678773	0.155407	0.262624	-2.79132	0.00123612	0.00340024
ENSMUSG00000001366	Fbxo9	18.4138	17.9557	19.9542	19.6799	19.6848	19.586	16.8985	18.8747	18.7027	17.5067	18.4023	19.0183	18.2583	19.5479	17.1604	18.6653	19.078	19.2395	16.7667	17.7071	17.2988	20.958	19.7948	20.0296	Fbxo9	0.0664219	0.17937	0.260318	-0.0494777	0.319203	0.644776	0.0132052	0.790143	0.849487	-0.266891	-0.0369529	0.454892	0.678461	0.0542556	0.276059	0.360304	-1.46823	-0.121141	0.0192564	0.0466558	0.231241	4.01816e-05	0.000142187
ENSMUSG00000001376	Vps50	76.9552	74.3134	75.0978	69.0548	66.6721	70.9839	72.3547	77.1976	77.3641	69.6578	75.8311	64.0417	85.992	86.8923	82.0011	85.9106	79.9556	87.9568	83.4728	81.0488	80.6831	91.0643	96.2643	95.292	Vps50	-0.1314	0.00841743	0.0172212	0.00297575	0.949446	0.986354	-0.11759	0.0171834	0.0346485	-39.516	0.170884	0.00079346	0.00865812	-0.00667124	0.885615	0.91466	-0.0390395	0.115362	0.017994	0.0440034	0.204658	8.69352e-05	0.000291293
ENSMUSG00000001380	Hars	152.658	157.414	171.618	90.1162	92.4551	93.9344	164.384	166.232	171.316	92.0709	95.0302	93.9002	168.69	180.463	171.685	88.7465	93.6851	91.0029	158.566	155.749	167.083	96.3206	96.0635	92.474	Hars	-0.799595	9.25035e-20	2.12747e-18	0.0605591	0.134653	0.429344	-0.836746	2.12281e-20	6.9805e-19	-13.817	0.113539	0.0069274	0.0420315	-0.929373	8.49421e-22	3.55003e-20	-8.18547	-0.000109062	0.997817	0.999244	-0.756577	4.69578e-19	1.99689e-17
ENSMUSG00000001383	Zmat2	61.3721	59.4166	67.9735	68.6466	70.4845	76.3915	58.7302	59.8751	63.3575	64.6054	65.2547	69.1007	66.8983	69.2013	63.8306	64.2307	67.5631	64.7906	50.9237	48.4493	56.4373	54.813	53.3978	56.7231	Zmat2	0.191552	0.00161348	0.00376969	-0.0518725	0.363933	0.683285	0.129072	0.0281321	0.053737	-2.48825	0.0839332	0.14336	0.339142	-0.0238028	0.673242	0.743184	-0.283593	-0.277889	2.63986e-05	0.000129422	0.084679	0.150894	0.237044
ENSMUSG00000001403	Ube2c	222.295	222.295	240.475	106.696	103.169	104.41	200.492	208.745	212.769	108.942	119.964	122.671	198.934	231.1	203.314	87.9346	106.68	91.2766	112.051	112.024	127.001	59.2522	55.3599	57.3323	Ube2c	-1.1236	1.62563e-19	3.59006e-18	-0.139026	0.018936	0.136347	-0.824403	1.42203e-15	1.87615e-14	5.92983	-0.115744	0.047744	0.164193	-1.1494	1.10891e-19	2.86959e-18	9.93052	-0.966251	1.21081e-17	7.06634e-16	-1.02784	1.93416e-17	5.82768e-16
ENSMUSG00000001415	Smg5	243.645	242.934	215.765	150.794	150.535	152.739	220.832	221.464	205.548	161.251	153.296	153.796	206.299	193.389	211.659	148.983	157.453	151.266	222.899	229.546	220.645	184.282	186.258	195.212	Smg5	-0.626685	8.85248e-17	1.22973e-15	-0.114684	0.0065669	0.0688697	-0.467732	3.42123e-13	3.14811e-12	4.07844	-0.198522	1.79386e-05	0.000486899	-0.417016	7.6333e-12	5.2905e-11	2.1006	-0.0589263	0.144694	0.248439	-0.250899	4.07009e-07	2.00451e-06
ENSMUSG00000001416	Cct3	368.041	374.791	397.788	188.148	189.15	198.379	372.771	375.646	384.118	187.886	201.781	204.883	386.89	400.588	392.104	209.147	213.639	206.299	370.918	356.706	386.89	267.43	266.664	259.063	Cct3	-0.986347	4.53253e-25	3.34924e-23	-0.00979711	0.768384	0.920299	-0.930503	2.78203e-24	2.07946e-22	94.9773	0.0489075	0.147137	0.345035	-0.906943	5.58198e-24	3.7798e-22	-18.544	-0.0336224	0.315767	0.45292	-0.490062	5.6665e-16	1.28348e-14
ENSMUSG00000001418	Glmp	137.66	142.277	151.418	267.856	267.856	285.652	145.374	141.642	145.374	249.539	258.442	263.104	143.824	154.169	149.991	246.79	284.46	254.181	148.32	148.56	162.811	192.141	191.55	192.806	Glmp	0.92925	8.79386e-20	2.02969e-18	0.00417973	0.932103	0.979677	0.834356	2.48437e-18	5.51156e-17	199.62	0.0548252	0.267434	0.497874	0.807888	6.13003e-18	1.13242e-16	14.7357	0.0912375	0.0689061	0.136506	0.328035	8.09882e-08	4.44486e-07
ENSMUSG00000001419	Mef2d	114.638	123.817	107.004	130.721	137.321	135.445	123.038	108.877	109.304	135.561	116.353	125.086	103.715	97.8079	105.739	119.623	124.778	125.178	128.516	134.274	113.262	130.846	120.123	135.381	Mef2d	0.226575	0.00171829	0.00399728	-0.0172278	0.798513	0.934401	0.14317	0.0392739	0.0723455	-8.31038	-0.166907	0.0184574	0.0850004	0.266821	0.000364917	0.000929706	-1.59863	0.121615	0.0768123	0.149262	0.0408276	0.541977	0.64985
ENSMUSG00000001420	Tmem79	3.42881	3.64338	3.38384	2.25471	2.58957	2.07877	3.9843	3.30146	3.51265	2.56482	2.36304	2.66978	2.77186	2.8737	3.08354	2.38742	2.35776	2.22137	2.07754	2.82423	2.86416	2.32903	1.88878	2.3429	Tmem79	-0.598432	6.52332e-05	0.000185263	0.043472	0.712617	0.897809	-0.505212	0.000361442	0.000982552	-11.6215	-0.260245	0.0420241	0.150018	-0.325142	0.0225729	0.0409994	1.24937	-0.442078	0.00139602	0.00465676	-0.236218	0.103536	0.173503
ENSMUSG00000001424	Snd1	354.792	358.31	345.152	331.012	332.208	324.181	353.423	340.423	336.132	324.734	321.753	325.725	324.181	321.753	334.963	303.318	325.228	315.94	325.725	354.792	329.678	373.446	347.935	367.294	Snd1	-0.0997759	0.00411817	0.0089783	-0.0391063	0.23451	0.561029	-0.0830015	0.0152435	0.031095	2.12246	-0.109436	0.00186611	0.0160115	-0.054978	0.100639	0.152787	0.502375	-0.0677666	0.0436915	0.0932872	0.10826	0.00202299	0.00532143
ENSMUSG00000001435	Col18a1	11.6509	12.3407	10.7203	12.9806	14.3197	13.2125	10.8913	9.74228	10.1403	12.9621	12.7971	12.4207	8.05686	8.02533	9.15131	10.1832	10.8502	11.542	6.08739	6.22398	5.12043	6.77086	5.98777	6.86573	Col18a1	0.225529	0.00269885	0.00607334	-0.171589	0.0246764	0.16136	0.312233	0.000126603	0.000366132	-1.81965	-0.458656	8.76622e-07	4.7625e-05	0.368657	3.54874e-05	0.000103646	-0.803776	-0.995404	1.48593e-13	3.66933e-12	0.173497	0.0672365	0.119735
ENSMUSG00000001436	Slc19a1	46.0613	47.2721	45.7177	17.4814	17.561	16.5564	56.6599	54.1369	54.0402	19.2151	19.2355	22.3501	53.1952	52.5956	53.1367	18.5059	21.3265	20.0834	50.8495	54.4658	53.5692	27.2523	26.2951	27.3455	Slc19a1	-1.43028	2.99916e-25	2.32214e-23	0.245347	1.77359e-06	0.000109771	-1.44226	6.63113e-26	6.85475e-24	-5.87844	0.192963	7.02884e-05	0.00139814	-1.40979	1.68975e-25	1.48591e-23	-7.30602	0.192052	7.42127e-05	0.000333237	-0.973585	4.41829e-21	2.89108e-19
ENSMUSG00000001440	Kpnb1	1085.47	1065.87	924.316	502.467	504.377	475.811	1065.87	1018.57	924.316	573.409	570.408	529.912	964.084	916.506	1035.15	594.71	543.121	582.768	1035.15	1065.87	933.716	777.962	783.524	777.962	Kpnb1	-1.04914	7.57729e-20	1.77418e-18	-0.0301314	0.564423	0.819806	-0.844607	4.47016e-17	7.82641e-16	28.0308	-0.0747259	0.158692	0.361846	-0.760313	9.53575e-16	1.19329e-14	10.1747	-0.017573	0.736223	0.823634	-0.373136	3.51893e-08	2.04567e-07
ENSMUSG00000001441	Npepps	200.492	205.109	215.312	339.891	343.113	345.152	202.646	199.556	204.119	326.702	340.423	346.475	204.622	201.534	199.238	344.511	320.732	333.387	202.825	202.1	204.974	284.027	287.454	293.372	Npepps	0.728004	2.0709e-22	8.49069e-21	-0.033944	0.283895	0.613309	0.741008	1.26825e-22	6.96247e-21	-21.8303	-0.0361793	0.253997	0.482203	0.721565	3.02427e-22	1.41283e-20	-19.9441	-0.02541	0.420361	0.558308	0.50379	1.96792e-17	5.92021e-16
ENSMUSG00000001445	Mrpl10	92.4068	94.1456	98.8494	81.0154	81.7966	84.0682	95.1371	94.4528	93.3809	77.2119	80.6741	86.0482	90.2187	97.3965	90.3762	71.5377	81.2243	74.3783	84.5701	84.4357	91.3627	81.671	76.5662	75.4023	Mrpl10	-0.209045	7.45454e-05	0.000209776	-0.0120107	0.794855	0.932859	-0.21552	5.05867e-05	0.000155554	17.944	-0.0385884	0.406274	0.63651	-0.292522	4.24354e-07	1.5832e-06	7.58057	-0.13308	0.0067329	0.0188378	-0.156158	0.00203718	0.00535441
ENSMUSG00000001467	Cyp51	19.3526	17.8402	19.2445	102.117	101.468	105.663	17.2915	17.9855	17.596	96.8309	102.811	99.5923	21.5027	21.6799	21.8662	110.829	109.928	116.132	15.2753	14.3826	13.3972	82.7939	84.8524	81.393	Cyp51	2.45464	1.80452e-34	1.59405e-31	-0.0934389	0.0695441	0.299598	2.5005	1.64664e-34	1.60004e-31	-26.7608	0.205756	0.000163925	0.00268157	2.37225	2.38084e-34	2.2033e-31	11.5294	-0.391804	9.14639e-09	9.05045e-08	2.53412	5.12458e-34	7.17176e-31
ENSMUSG00000001472	Tcf25	203.596	214.425	211.23	263.43	264.953	259.354	214.121	213.639	208.201	250.71	242.067	258.773	202.452	204.974	211.23	236.135	246.79	235.508	208.201	211.832	216.02	257.708	251.279	255.219	Tcf25	0.324308	5.70215e-13	4.387e-12	0.0154763	0.593995	0.837957	0.24046	9.82233e-10	5.55712e-09	15.5374	-0.0244266	0.402277	0.632871	0.215574	1.18305e-08	5.35557e-08	-8.8254	0.0156224	0.590395	0.71058	0.264887	9.88925e-11	8.63377e-10
ENSMUSG00000001473	Tubb6	282.402	296.769	311.569	142.423	144.963	146.378	270.291	263.267	274.509	142.201	150.07	155.632	258.442	277.527	270.761	112.875	128.516	116.53	198.643	199.556	212.183	98.4457	94.2202	94.6314	Tubb6	-1.03728	1.83941e-22	7.65463e-21	-0.139849	0.00213754	0.0308625	-0.851987	8.67439e-20	2.5312e-18	6.09219	-0.142626	0.00179122	0.0155705	-1.17404	6.08256e-24	4.09026e-22	8.2316	-0.545033	2.24355e-14	6.61625e-13	-1.0868	1.43288e-22	1.24873e-20
ENSMUSG00000001482	Def8	43.2459	41.8271	40.3614	34.4788	36.3619	39.2286	39.0733	37.7164	38.2827	35.0737	35.8238	36.244	41.667	40.9099	41.342	34.0739	36.708	34.311	29.2648	29.7996	29.1596	28.7658	27.0541	28.4536	Def8	-0.189791	4.5974e-05	0.000133213	-0.123593	0.00427021	0.0505712	-0.102983	0.0168617	0.0340836	0.83324	-0.0166375	0.680182	0.837489	-0.23852	1.5033e-06	5.21514e-06	14.3363	-0.506787	7.82619e-14	2.06369e-12	-0.0665727	0.131432	0.211567
ENSMUSG00000001493	Meox1	2.62332	2.58308	3.19112	2.65537	2.32903	2.54548	3.13693	3.07658	2.73752	2.13103	2.23327	2.11158	3.39012	2.95105	3.48499	2.6215	2.5108	2.72876	4.76352	4.87221	4.95608	4.06981	4.33626	3.45408	Meox1	-0.156213	0.17621	0.256675	0.0939732	0.392161	0.706978	-0.465291	0.000320837	0.000878437	-4.95132	0.227325	0.03989	0.145146	-0.319576	0.00593846	0.0122958	-1.40581	0.800829	2.1101e-09	2.37038e-08	-0.305557	0.00183613	0.00486414
ENSMUSG00000001497	Pax9	7.81787	8.86547	7.72521	8.67937	8.74307	9.0404	7.34021	6.92944	6.85415	7.93298	8.15741	8.08394	8.01026	7.87692	8.65043	7.75097	7.69768	8.20599	5.27426	5.06212	5.3578	4.28039	4.0842	4.51242	Pax9	0.119528	0.0769739	0.125834	-0.205623	0.00505292	0.0570589	0.195051	0.00773394	0.0167385	-0.948584	0.0101449	0.879406	0.945039	-0.0526694	0.438346	0.527612	-5.1917	-0.634401	5.33351e-10	6.70449e-09	-0.286009	0.00172538	0.00459832
ENSMUSG00000001504	Irx2	0.0825537	0.162841	0.104441	0.0839458	0.160593	0.02503	0.139177	0.145106	0.0948068	0.089753	0.0417167	0.02503	0.185109	0.112414	0.0948068	0.23188	0.0789532	0.0253877	0.0825537	0.0993099	0.132309	0.176766	0.05786	0.182778	Irx2	-0.678285	0.308218	0.408236	0.149648	0.798106	0.934361	-1.45516	0.048845	0.0876747	-9.72384	0.16051	0.783455	0.894866	-0.693324	0.279755	0.364541	-4.3195	-0.124839	0.836884	0.894536	0.26144	0.662194	0.75067
ENSMUSG00000001506	Col1a1	1035.15	1101.45	964.084	661.1	665.725	624.897	1115.85	975.623	943.838	812.438	758.518	827.95	827.95	812.438	900.112	540.977	605.223	553.793	553.793	617.316	550.989	341.736	323.603	338.459	Col1a1	-0.666032	1.64367e-13	1.36567e-12	-0.0321565	0.562396	0.818055	-0.336787	7.83447e-07	3.02273e-06	10.4734	-0.286512	1.07895e-05	0.000328657	-0.579925	8.6401e-12	5.93537e-11	2.02409	-0.848028	2.11838e-16	9.16896e-15	-0.77717	8.66134e-15	1.54426e-13
ENSMUSG00000001507	Itga3	65.5339	72.4354	65.7717	34.5119	35.0866	33.8237	71.6998	69.9201	69.5753	44.3513	39.2932	42.6269	59.5135	55.5335	59.4166	31.0682	32.1434	31.4144	68.1258	70.6043	65.2196	33.8993	34.991	33.4435	Itga3	-0.97663	1.74284e-20	4.65892e-19	0.0533739	0.237738	0.564473	-0.743969	3.24033e-17	5.86337e-16	-13.9388	-0.222854	2.10147e-05	0.000549663	-0.88209	7.28607e-19	1.62197e-17	3.95815	0.00239433	0.95738	0.97505	-0.994484	1.02952e-20	6.2917e-19
ENSMUSG00000001508	Sgca	0.153558	0.128169	0.0584033	0.16385	0.0662232	0.147137	0.0417167	0.0943679	0.0600572	0.136646	0.0417167	0.17437	0.0621905	0.112414	0.0594316	0.23188	0.114216	0.13185	0.00834334	0.0825537	0.0961358	0.0767831	0.109184	0.0433058	Sgca	0.165822	0.78243	0.842172	-0.748702	0.276976	0.607259	0.686887	0.322842	0.429848	-0.917437	-0.478994	0.466969	0.688811	1.02554	0.10538	0.158941	-2.14103	-1.35416	0.0772806	0.15005	0.811702	0.309085	0.422299
ENSMUSG00000001517	Foxm1	266.193	282.402	248.29	128.713	126.062	126.536	250.365	234.078	232.482	146.139	138.364	145.407	229.017	212.769	231.1	117.604	126.588	123.974	186.085	189.664	180.128	104.862	104.389	104.208	Foxm1	-1.06125	1.71771e-23	8.92565e-22	-0.151089	0.00059222	0.0121277	-0.737507	1.22146e-18	2.89839e-17	4.88127	-0.242706	7.49008e-07	4.22666e-05	-0.869772	1.15313e-20	3.70413e-19	3.58365	-0.517688	2.03511e-14	6.02901e-13	-0.826186	9.18768e-20	4.56658e-18
ENSMUSG00000001518	Itfg2	21.1666	22.8208	21.603	19.726	19.7165	18.6201	24.5905	25.3243	25.5279	18.4785	19.3665	21.2002	22.3599	23.3228	22.931	18.0122	18.8276	18.6065	22.9349	25.5999	25.3315	23.9404	23.0756	23.5632	Itfg2	-0.175511	0.00139916	0.0032991	0.202325	0.000208827	0.00548424	-0.355521	2.98565e-08	1.39479e-07	-1.75718	0.0654824	0.191568	0.406878	-0.307447	7.48962e-07	2.70998e-06	-4.69511	0.170586	0.00132764	0.0044639	-0.0643074	0.192059	0.287933
ENSMUSG00000001520	Nrip2	1.27792	1.617	0.855374	1.26689	1.31459	1.14443	1.00766	1.07523	0.967773	1.57848	1.38392	0.984005	1.16271	0.792348	1.05312	1.51877	1.05312	1.20703	1.33154	1.30619	0.785477	1.32868	1.17195	1.71566	Nrip2	0.0436733	0.840246	0.885338	-0.244176	0.284921	0.614079	0.344286	0.131251	0.204819	-1.40999	-0.281119	0.222568	0.445963	0.330215	0.153671	0.219592	-1.17464	-0.117117	0.597356	0.716694	0.322589	0.141645	0.225264
ENSMUSG00000001521	Tulp3	157.712	162.102	159.879	137.358	133.743	135.702	150.794	149.991	150.535	135.316	139.393	141.931	155.632	153.58	157.414	142.122	146.335	143.687	155.386	151.418	156.78	136.359	131.405	133.339	Tulp3	-0.237819	1.37154e-09	6.78057e-09	-0.0878966	0.0040929	0.0489485	-0.115599	0.000311827	0.000855819	1.31517	-0.0398321	0.170714	0.379337	-0.11081	0.000485036	0.00121346	2.78192	-0.0493982	0.0917147	0.172728	-0.208843	2.41226e-08	1.43935e-07
ENSMUSG00000001524	Gtf2h4	24.2208	24.7418	26.2907	17.5311	18.5453	18.182	23.3988	24.7457	24.4166	17.6364	18.3712	18.9459	24.9059	26.516	25.1209	17.256	18.1245	17.9719	22.5052	23.0355	25.2676	18.9848	19.4021	18.9053	Gtf2h4	-0.471956	4.06544e-11	2.4355e-10	-0.0527726	0.269036	0.598974	-0.40102	1.98805e-09	1.07621e-08	7.59903	0.024126	0.608463	0.793402	-0.520406	3.78702e-12	2.74002e-11	-21.5704	-0.0893763	0.0662012	0.132008	-0.303882	5.15031e-07	2.49541e-06
ENSMUSG00000001525	Tubb5	1616.12	1548.47	1648.84	806.692	789.785	798.439	1475.53	1509.65	1475.53	764.141	837.848	837.848	1475.53	1439.97	1475.53	685.055	740.222	719.946	848.581	891.482	916.506	540.977	520.594	543.121	Tubb5	-1.00673	2.17124e-25	1.72934e-23	-0.10944	0.00232972	0.0327611	-0.871694	2.21212e-23	1.39579e-21	7.96505	-0.132157	0.000354	0.00474131	-1.03409	1.18306e-25	1.09484e-23	7.82472	-0.857772	3.00058e-23	7.98812e-21	-0.726827	1.77312e-20	1.01648e-18
ENSMUSG00000001542	Ell2	61.5703	57.9119	60.8108	51.4783	51.2623	51.7891	59.7117	60.254	58.4087	50.6527	48.5237	48.024	68.9551	62.5703	68.8091	56.9025	53.4693	57.1081	70.546	66.9055	67.2583	44.2194	48.6804	49.455	Ell2	-0.22199	3.63135e-05	0.000106709	-0.015019	0.746191	0.913133	-0.277493	1.17708e-06	4.43063e-06	18.4762	0.151196	0.00225606	0.0182684	-0.257702	3.12158e-06	1.04181e-05	-1.70442	0.183271	0.000315758	0.00123024	-0.525344	6.89434e-13	8.59427e-12
ENSMUSG00000001552	Jup	14.7911	14.4277	13.4283	21.7048	22.9424	21.51	14.0034	12.9491	12.039	22.6118	19.9186	23.4361	9.88428	10.2145	10.2863	16.211	17.9719	18.0514	8.01026	8.51755	8.96997	10.9541	10.0181	11.1992	Jup	0.635283	1.32312e-11	8.48351e-11	-0.129387	0.0657822	0.290079	0.757112	2.30212e-13	2.18988e-12	-5.85152	-0.487015	8.66293e-08	7.28811e-06	0.779995	8.97112e-13	7.03855e-12	-1.60158	-0.741238	1.58028e-11	2.69396e-10	0.335132	0.000133203	0.00043381
ENSMUSG00000001555	Fkbp10	290.498	291.513	294.408	214.046	213.639	211.659	315.403	295.425	307.111	209.755	215.525	222.09	273.152	278.4	280.334	198.771	209.755	193.389	286.249	296.426	294.408	284.656	273.152	282.872	Fkbp10	-0.455049	8.69982e-15	8.68373e-14	0.066249	0.0580434	0.270378	-0.503662	4.58842e-16	6.55672e-15	-7.60256	-0.0753199	0.0331614	0.127818	-0.467581	4.78579e-15	5.34217e-14	6.20794	0.000940495	0.977963	0.987856	-0.0612531	0.0797194	0.138709
ENSMUSG00000001558	Klhl10	0.759988	0.865549	1.35915	0.994657	0.766254	0.787056	0.595453	0.878498	0.876099	1.08295	0.733631	1.09014	0.672452	1.29275	0.890007	0.897215	1.00251	0.890007	0.787056	0.80212	0.842872	0.984933	0.881314	0.654004	Klhl10	-0.2005	0.351941	0.454627	-0.330895	0.136018	0.431165	0.305765	0.169609	0.253826	-0.924057	-0.0784226	0.708157	0.854272	0.0169718	0.936305	0.954878	-0.216415	-0.257797	0.235821	0.362804	0.0308264	0.890181	0.925518
ENSMUSG00000001569	Nom1	35.8292	35.3726	32.9898	26.1885	27.8532	26.6925	33.7662	33.9286	33.2183	26.837	27.1726	24.4204	31.3898	31.9544	32.6212	27.3099	25.428	26.8508	34.448	35.5545	34.4296	33.7595	32.6256	32.4682	Nom1	-0.366862	2.90648e-10	1.56467e-09	-0.044682	0.275366	0.605837	-0.365223	3.82007e-10	2.27032e-09	8.17382	-0.117303	0.00663783	0.0407067	-0.2705	2.42724e-07	9.3371e-07	2.30601	0.00468357	0.907766	0.943044	-0.0793235	0.0580703	0.105304
ENSMUSG00000001576	Ergic1	356.14	358.877	356.14	197.164	201.534	194.037	352.825	350.06	352.825	208.745	221.572	225.182	340.423	332.802	339.227	192.141	210.378	199.422	345.785	347.935	355.634	235.239	230.798	231.379	Ergic1	-0.853827	1.20727e-23	6.39292e-22	-0.0209569	0.514718	0.78851	-0.688244	8.90549e-21	3.19316e-19	32.841	-0.0813655	0.0155018	0.0751466	-0.751103	7.22073e-22	3.07063e-20	9.23122	-0.0297589	0.356426	0.4947	-0.58936	9.22458e-19	3.66606e-17
ENSMUSG00000001583	Tnk1	0.0825537	0.0421084	0.0417167	0.0997718	0.0411289	0.00834334	0.07509	0.0596394	0.110567	0.02503	0.0417167	0.02503	0.0621905	0.0429029	0.0772123	0.0776439	0.0421084	0.0253877	0.00834334	0.0445373	0.0421084	0.0938433	0.02503	0.112862	Tnk1	-0.681774	0.401979	0.505341	0.59505	0.391119	0.706293	-1.41126	0.0773153	0.130339	-2.37167	0.177087	0.806977	0.907884	-0.439001	0.561454	0.644762	-2.47901	-1.06007	0.216677	0.339946	1.35682	0.108348	0.180262
ENSMUSG00000001588	Acap1	0.0268703	0.00834334	0.00834334	0.115586	0.202642	0.0988501	0.0910962	0.00834334	0.00834334	0.0417167	0.132309	0.0657625	0.0437125	0.0257505	0.0421084	0.0421084	0.13185	0.0421084	0.0253877	0.0993099	0.0609016	0.0592245	0.02503	0.0970322	Acap1	3.42837	0.000960759	0.0023252	0.592267	0.613294	0.84797	1.94504	0.0432238	0.0787413	3.28405	1.55556	0.154175	0.355426	0.766248	0.358299	0.446759	0.492588	2.12378	0.0453323	0.0962618	-0.0351156	0.964491	0.976043
ENSMUSG00000001604	Tcea3	2.56087	3.61674	3.5707	3.60466	4.83441	4.74196	3.46547	3.2426	3.21202	3.55628	4.19298	3.84738	4.12129	3.93494	3.35333	4.08022	4.08632	4.28039	2.57797	2.90607	2.61877	2.76215	3.25506	2.91093	Tcea3	0.436706	0.000802714	0.00196621	0.0383819	0.761068	0.91869	0.223263	0.0732793	0.12454	5.81689	0.234274	0.0625367	0.196944	0.131683	0.261786	0.344522	0.562092	-0.254566	0.0606519	0.122667	0.13812	0.309527	0.422782
ENSMUSG00000001627	Ifrd1	90.4754	84.0025	105.624	89.3801	90.4961	95.1224	105.516	112.426	119.837	89.9028	104.571	98.2019	109.398	117.995	104.894	115.947	114.088	110.748	114.638	110.555	123.192	154.857	152.435	154.743	Ifrd1	-0.0211007	0.744026	0.810277	0.274087	0.000131373	0.00376009	-0.20732	0.00245783	0.00584145	-0.756403	0.250672	0.000382374	0.00500322	0.0379892	0.5493	0.633575	0.15155	0.319246	1.58421e-05	8.13196e-05	0.408788	1.50479e-07	7.92954e-07
ENSMUSG00000001630	Stk38l	19.72	18.0828	18.4641	35.913	35.6237	34.9317	19.4151	19.5298	18.3494	36.0948	35.1168	34.039	21.6691	20.5586	20.2237	35.9531	33.5677	36.6056	17.7453	16.2465	17.3351	24.7724	25.9417	25.7019	Stk38l	0.921473	1.37826e-19	3.0894e-18	0.0271852	0.596966	0.83971	0.877277	6.03019e-19	1.4986e-17	32.2704	0.151158	0.00505965	0.0333206	0.764732	2.468e-17	4.06466e-16	5.05914	-0.132337	0.0152206	0.0381239	0.575109	4.10058e-13	5.29507e-12
ENSMUSG00000001632	Brpf1	62.8689	66.1694	57.1645	56.8371	55.6999	54.5159	59.4753	60.1367	56.2952	59.3177	53.6744	53.8031	52.6511	49.4022	53.8282	56.0933	55.4125	55.8649	59.7117	62.6871	56.6808	59.1109	59.6166	60.1004	Brpf1	-0.153639	0.001856	0.00428888	-0.0794603	0.0879798	0.340258	-0.0779538	0.0967462	0.15823	0.981041	-0.254162	3.40022e-06	0.000133225	0.10342	0.031509	0.055246	-0.406906	-0.0543238	0.237097	0.364335	-0.00090528	0.984174	0.989776
ENSMUSG00000001642	Akr1b3	154.09	156.045	169.167	105.568	106.404	112.906	152.778	154.13	161.299	91.5086	99.2526	101.02	162.294	171.197	161.7	91.7863	101.095	96.6193	120.32	120.402	135.874	102.681	99.8694	101.489	Akr1b3	-0.560819	3.70094e-13	2.92137e-12	-0.0333002	0.488516	0.77201	-0.683033	1.98803e-15	2.55356e-14	20.5114	0.0474698	0.323989	0.558588	-0.775011	4.98709e-17	7.76165e-16	-16.3264	-0.349361	2.41278e-08	2.21112e-07	-0.306453	4.98162e-07	2.42032e-06
ENSMUSG00000001655	Hoxc13	0.759988	0.695184	0.95525	0.430946	0.430946	0.363756	0.917125	0.839112	0.646997	0.363297	0.575048	0.463801	0.849118	0.717901	0.701249	0.469705	0.507306	0.363756	1.03782	0.929922	0.930376	0.55293	0.508232	0.654004	Hoxc13	-0.969766	9.38445e-05	0.000261211	-0.00866875	0.962326	0.990894	-0.786651	0.000708312	0.00183979	90.7456	-0.0840615	0.651316	0.820548	-0.766868	0.00116109	0.00273213	9.1227	0.272949	0.126771	0.223725	-0.762317	0.000352011	0.00106574
ENSMUSG00000001657	Hoxc8	31.696	31.1558	34.0009	25.564	24.2208	26.8715	30.5592	30.1189	28.9038	24.2139	26.2194	25.299	32.4594	33.0223	32.3975	23.9086	25.9808	25.9007	32.0956	33.2765	33.0366	24.3873	25.3051	23.8367	Hoxc8	-0.338446	6.92357e-09	3.14669e-08	-0.112307	0.0135027	0.110535	-0.242602	4.52045e-06	1.58518e-05	2.16016	0.0156881	0.715228	0.857484	-0.369972	1.01507e-09	5.25072e-09	-23.583	0.0234365	0.585669	0.706895	-0.420805	4.96691e-11	4.5704e-10
ENSMUSG00000001661	Hoxc6	55.0466	52.2706	55.8721	93.1611	89.1353	92.7183	47.7557	45.7789	48.2821	81.0042	82.7676	87.8084	46.2256	50.1031	46.2566	85.3949	91.2395	86.0351	43.2976	45.3742	48.9156	77.9696	74.0521	80.2219	Hoxc6	0.753078	2.47263e-16	3.18867e-15	-0.202481	0.00048312	0.0105022	0.826597	2.69528e-17	4.94618e-16	-4.08234	-0.195394	0.000703769	0.00792413	0.881918	3.72047e-18	7.15169e-17	-4.51354	-0.247515	4.14908e-05	0.000195759	0.756287	4.36227e-16	1.01286e-14
ENSMUSG00000001663	Gstt1	3.34492	3.09655	4.11276	6.62065	6.70636	6.49596	3.06356	3.03876	3.19507	4.80868	4.67428	5.78486	3.21063	3.73964	3.21613	3.81434	4.85463	4.22768	1.1602	1.35132	1.1099	0.929485	0.86113	1.18768	Gstt1	0.91658	1.59351e-10	8.85821e-10	-0.176314	0.140527	0.437802	0.709523	2.17581e-07	9.08177e-07	-4.02421	-0.0510722	0.658251	0.824574	0.34033	0.00408586	0.00869329	-6.66371	-1.54059	1.21177e-11	2.10264e-10	-0.291199	0.140644	0.223856
ENSMUSG00000001665	Gstt3	3.47476	3.88074	4.62186	7.16827	7.80436	8.19315	3.06356	2.98156	3.83953	6.19727	6.58816	6.60625	3.6359	4.0484	3.55397	5.26078	6.28749	5.71481	2.13659	2.60253	2.48389	2.78694	3.14433	2.43096	Gstt3	0.955349	1.21204e-11	7.82289e-11	-0.281628	0.0167627	0.126217	0.982438	4.9832e-11	3.38141e-10	-3.48842	-0.0886524	0.418725	0.646398	0.618243	7.00132e-07	2.54135e-06	-6.97379	-0.727869	9.19564e-07	6.13064e-06	0.20753	0.120544	0.197011
ENSMUSG00000001666	Ddt	3.12629	2.86717	3.03277	3.98731	3.78119	3.77677	2.08263	1.99656	2.92042	2.81172	3.04292	3.51871	2.37998	3.24166	2.3809	2.34711	2.88655	2.22137	2.03135	2.30698	2.80192	1.96812	2.22236	1.63928	Ddt	0.355737	0.0105398	0.0211667	-0.389029	0.0125116	0.105062	0.438666	0.00525478	0.011776	-1.12759	-0.189307	0.192764	0.407912	-0.094861	0.530837	0.616266	0.501095	-0.349369	0.0225778	0.0535617	-0.29149	0.081105	0.140656
ENSMUSG00000001674	Ddx18	126.757	128.942	137.473	69.9322	70.358	73.0877	146.062	148.218	149.817	74.74	80.8453	77.3404	140.606	150.07	140.67	77.004	81.7177	78.2319	159.879	154.05	162.893	109.884	115.22	116.404	Ddx18	-0.881455	3.73579e-21	1.14694e-19	0.176238	7.09103e-05	0.00233571	-0.931557	4.71242e-22	2.22284e-20	-5.28578	0.133588	0.00161117	0.0144319	-0.863973	5.05314e-21	1.76624e-19	-6.46745	0.278497	2.93959e-08	2.64849e-07	-0.481553	6.3747e-14	9.67858e-13
ENSMUSG00000001687	Ubl3	44.5118	42.8506	47.0528	50.3523	52.0379	51.4783	45.9974	47.0578	46.7625	47.8969	52.4696	51.9052	45.7909	45.5513	45.2757	49.9616	52.2766	51.5591	49.3579	48.4732	49.5436	52.0379	53.7405	54.4732	Ubl3	0.195616	5.60936e-06	1.8346e-05	0.0574941	0.124328	0.412447	0.122131	0.00187881	0.00456354	2.12424	0.024144	0.513235	0.724193	0.170656	4.29298e-05	0.000123912	7.06824	0.133425	0.000830547	0.00292248	0.120687	0.00193538	0.0051055
ENSMUSG00000001700	Gramd3	11.6218	12.0821	12.5008	13.5312	13.4341	14.0129	12.6688	13.157	12.5869	13.5725	14.1436	12.5818	12.3048	12.5624	12.5203	14.7485	14.4347	13.9787	13.8858	14.0844	14.5901	23.5475	24.4918	24.3688	Gramd3	0.178133	0.00108223	0.00259527	0.0850774	0.0994121	0.364937	0.0677549	0.179597	0.266313	0.796391	0.0462213	0.365894	0.599	0.206888	0.000186721	0.000494108	4.47603	0.232924	4.11516e-05	0.000194348	0.766716	5.33251e-18	1.76245e-16
ENSMUSG00000001707	Eef1e1	43.8995	41.971	49.4486	21.909	20.7752	21.8156	47.8158	50.9362	54.8204	21.2905	24.2051	23.9721	52.068	55.4748	49.2389	24.2608	25.1172	25.2806	54.3153	53.0008	62.1095	36.1183	37.5904	36.3282	Eef1e1	-1.0668	1.83129e-17	2.863e-16	0.18291	0.00392097	0.0474361	-1.14417	1.25674e-18	2.97124e-17	-6.25537	0.213307	0.000967327	0.0100076	-1.06873	7.21245e-18	1.31242e-16	-5.0103	0.323477	3.87303e-06	2.26439e-05	-0.619286	6.47847e-12	6.86417e-11
ENSMUSG00000001729	Akt1	423.632	435.714	428.544	275.141	275.141	278.4	413.433	406.559	408.694	282.402	284.46	303.734	374.791	397.788	400.588	259.354	289.596	264.13	357.304	368.041	374.139	272.663	259.063	269.455	Akt1	-0.636073	9.16158e-19	1.7716e-17	-0.0678426	0.0571098	0.267952	-0.497782	1.22246e-15	1.63731e-14	7.33731	-0.13513	0.00042265	0.00537551	-0.530028	2.35136e-16	3.24548e-15	3.92236	-0.228346	1.62468e-07	1.27113e-06	-0.456726	1.71309e-14	2.88451e-13
ENSMUSG00000001739	Cldn15	2.50687	3.11674	2.72182	1.89112	1.71197	1.57848	1.78824	2.46398	2.30534	1.56475	1.70823	1.72673	1.94138	2.31429	2.41474	1.2384	1.17689	1.00998	0.807136	0.630882	0.69497	0.568824	0.779392	0.687806	Cldn15	-0.685854	2.4152e-05	7.27817e-05	-0.356597	0.0104194	0.0938324	-0.37826	0.0152357	0.0310823	1.06075	-0.323595	0.0184932	0.0851048	-0.961196	1.42069e-06	4.95064e-06	2.97036	-1.97122	2.61512e-12	5.08732e-11	-0.0705849	0.762649	0.830791
ENSMUSG00000001741	Il16	1.31592	1.37912	1.16134	0.921986	0.752162	0.929922	1.26597	1.15925	1.25924	0.990927	0.781955	1.01323	1.2158	1.1687	1.07208	0.774265	0.69426	0.950892	0.787056	0.780786	0.55361	0.245772	0.244831	0.254034	Il16	-0.568777	0.00167112	0.00389455	-0.0613181	0.689188	0.887057	-0.412484	0.0174822	0.0351925	6.72695	-0.154671	0.323472	0.557895	-0.52458	0.00487347	0.0102346	3.39158	-0.87493	1.90951e-05	9.61974e-05	-1.49212	3.4498e-06	1.45557e-05
ENSMUSG00000001750	Tcirg1	67.5401	71.8301	66.83	72.1023	72.5045	68.057	65.9963	61.8879	64.4221	68.5437	69.4122	75.7089	57.8713	59.9856	60.0231	60.1088	67.8968	60.6167	58.0975	62.4772	61.9553	56.0579	51.9407	55.4888	Tcirg1	0.044867	0.318115	0.418483	-0.100314	0.03105	0.186473	0.151042	0.00179795	0.00438247	-1.5057	-0.212499	3.88578e-05	0.000913434	0.0825241	0.0765098	0.120679	-0.38835	-0.175758	0.000404385	0.00153343	-0.159098	0.00135553	0.0036968
ENSMUSG00000001751	Naglu	21.0774	21.2192	20.4304	41.8998	42.536	39.5511	23.9154	22.9137	22.301	43.0748	40.5869	44.3569	19.1549	19.0734	18.9873	37.2983	40.9946	38.3099	30.6811	34.4705	33.2581	45.536	43.533	44.1303	Naglu	0.982968	5.3125e-20	1.27304e-18	0.140265	0.0109978	0.0968443	0.888339	7.14161e-19	1.75325e-17	6.33329	-0.132228	0.0186147	0.0854412	1.026	2.79744e-20	8.2497e-19	-7.75935	0.648688	1.73816e-14	5.22901e-13	0.43796	6.18788e-11	5.60892e-10
ENSMUSG00000001755	Coasy	35.7973	38.6746	37.935	52.3932	52.2887	53.0363	40.7367	40.3678	41.6538	52.9314	52.3932	53.5394	40.0278	40.7521	41.803	58.995	61.5023	57.8062	60.6493	63.1194	64.4876	82.1235	80.8092	82.1908	Coasy	0.489087	8.67811e-15	8.66652e-14	0.12744	0.00181524	0.0272946	0.372076	1.03356e-11	7.70768e-11	2.91962	0.125392	0.00210628	0.0173668	0.540253	3.34529e-16	4.49912e-15	4.30853	0.744068	2.51825e-20	2.81263e-18	0.38119	1.09139e-12	1.31658e-11
ENSMUSG00000001761	Smo	349.309	352.825	327.426	247.179	247.179	245.664	327.426	318.674	309.702	261.551	257.708	259.354	323.603	307.111	321.753	240.743	239.316	240.083	281.62	286.677	267.043	246.205	235.781	250.71	Smo	-0.475421	3.3177e-16	4.19766e-15	-0.106609	0.00189338	0.0282266	-0.295514	1.10941e-10	7.06663e-10	2.77193	-0.111689	0.00122535	0.011883	-0.403024	4.04202e-14	3.90421e-13	3.60844	-0.301263	5.8568e-11	8.86457e-10	-0.188987	1.43592e-06	6.44918e-06
ENSMUSG00000001763	Tspan33	0.192463	0.180513	0.267938	0.0839458	0.144882	0.147137	0.362793	0.2675	0.412621	0.104927	0.02503	0.143157	0.185109	0.269107	0.147137	0.0776439	0.149486	0.0253877	0.28465	0.261541	0.300376	0.296274	0.244831	0.290162	Tspan33	-0.797957	0.0622431	0.104459	0.695303	0.0411678	0.221745	-2.24836	1.63609e-05	5.34383e-05	-3.23364	-0.122454	0.741935	0.872308	-1.54318	0.00340218	0.00736655	12.6021	0.41597	0.229135	0.354821	-0.0287388	0.928786	0.952234
ENSMUSG00000001767	Crnkl1	51.6217	48.5963	49.7758	49.8568	53.5316	50.3135	49.9126	49.316	51.8016	50.1209	50.4799	51.3303	51.8406	50.7114	52.0046	55.6827	48.0582	53.8031	46.5583	44.4902	44.6184	55.4522	55.8864	55.2832	Crnkl1	0.0352069	0.424834	0.528258	0.0101223	0.81782	0.940612	0.00890752	0.839389	0.885981	0.879991	0.0437471	0.322116	0.556706	0.0248639	0.571126	0.653513	0.568357	-0.144633	0.00238252	0.00749829	0.296867	9.39222e-08	5.10284e-07
ENSMUSG00000001768	Rin2	66.1873	66.2693	63.9977	109.948	110.975	111.903	62.7237	63.8107	63.6157	101.558	101.175	96.3206	66.298	62.2916	66.5214	100.736	101.687	103.082	47.2782	47.4093	44.5363	51.1808	51.6002	51.4783	Rin2	0.760868	1.31338e-21	4.47011e-20	-0.0467662	0.189513	0.510054	0.652894	1.883e-19	5.12525e-18	-13.9608	-0.0101445	0.772817	0.888695	0.64742	2.27358e-19	5.49562e-18	-63.8201	-0.497031	2.30764e-15	8.15393e-14	0.148528	0.00026606	0.000822821
ENSMUSG00000001774	Chordc1	66.791	61.9159	75.6274	60.1809	58.6112	59.8457	68.172	73.5788	73.5788	61.8564	63.2676	61.1225	80.5452	87.557	80.4218	75.5596	68.9381	73.9057	86.7177	86.8923	88.6167	91.7245	91.9582	91.6461	Chordc1	-0.189673	0.00220894	0.00504509	0.0789743	0.170745	0.485126	-0.20846	0.000849684	0.00218365	-2.6396	0.285587	1.33961e-05	0.00038741	-0.186261	0.00208818	0.0047013	-0.652204	0.364167	1.9971e-07	1.53369e-06	0.0704083	0.207369	0.305976
ENSMUSG00000001783	Rtcb	87.5368	87.1136	94.8556	73.9744	75.1097	78.0887	90.9211	92.0204	97.6646	71.5267	78.9281	80.8092	90.6899	97.4379	92.8647	71.0167	77.161	78.8134	89.0384	89.6637	97.4379	89.7148	85.8483	84.7389	Rtcb	-0.246165	2.14416e-05	6.51394e-05	0.0582308	0.243998	0.57117	-0.280087	2.72176e-06	9.80985e-06	-4.80994	0.0603384	0.22769	0.452077	-0.30867	5.16927e-07	1.90517e-06	-5.11565	0.0346561	0.485356	0.618565	-0.0844306	0.0959601	0.162546
ENSMUSG00000001785	Pwp1	53.2201	50.1761	54.588	29.9557	27.939	29.334	57.0705	58.8784	60.3797	29.334	32.767	32.3719	61.0312	61.3606	58.458	33.4184	32.2454	33.2891	63.6697	61.2329	64.7444	47.4662	49.2327	47.0578	Pwp1	-0.856954	6.33463e-20	1.50131e-18	0.158742	0.000410986	0.00927653	-0.901369	8.0605e-21	2.94451e-19	-5.67819	0.195308	2.93132e-05	0.000728481	-0.869748	2.05192e-20	6.21136e-19	-4.45321	0.263804	1.84195e-07	1.42785e-06	-0.399526	2.333e-11	2.25683e-10
ENSMUSG00000001786	Fbxo7	8.63769	8.70566	9.44241	8.10989	9.6042	9.31063	9.39452	9.74228	10.636	8.43375	10.0815	9.54808	9.01865	9.24803	8.56338	9.73741	9.67128	9.36808	9.72282	9.8322	9.88428	10.4263	10.1116	10.199	Fbxo7	0.00925583	0.903921	0.933837	0.150145	0.0522252	0.254628	-0.0862288	0.253141	0.353055	-0.574303	0.00137605	0.98567	0.997366	0.10191	0.185785	0.258851	74.0596	0.136327	0.0766044	0.148933	0.0621024	0.400315	0.516137
ENSMUSG00000001794	Capns1	195.985	196.49	225.599	184.457	181.876	192.141	208.58	211.23	214.886	163.602	173.098	193.558	205.902	209.977	205.902	145.666	168.918	158.446	165.709	169.67	185.249	133.339	121.546	128.654	Capns1	-0.143997	0.0179017	0.0342726	0.0409026	0.481248	0.767916	-0.262736	7.10427e-05	0.000213409	-6.42345	0.0112997	0.845343	0.926599	-0.397045	9.01669e-08	3.66361e-07	-35.1377	-0.246442	0.000162501	0.000675086	-0.440265	1.58621e-08	9.72748e-08
ENSMUSG00000001827	Folr1	0.469046	0.555387	0.428589	0.131164	0.176075	0.0988501	0.380868	0.320354	0.213786	0.121594	0.228152	0.128169	0.326753	0.377651	0.430946	0.266818	0.0789532	0.181894	0.410612	0.151719	0.368858	0.11145	0.128169	0.235768	Folr1	-1.86574	9.14413e-05	0.00025474	-0.694674	0.0404466	0.219313	-0.958639	0.0324975	0.0611677	1.37998	-0.35368	0.253779	0.482011	-1.26593	0.0042428	0.00900553	3.5793	-0.762493	0.026803	0.0618854	-0.91885	0.0420352	0.0797143
ENSMUSG00000001829	Clpb	44.2716	43.9753	43.5141	31.3898	32.4285	32.7612	45.2313	45.6271	43.526	32.073	32.3777	36.2108	42.6269	44.5755	44.668	29.8028	31.9278	29.7049	41.0012	42.8997	42.8286	34.1733	33.7821	32.8566	Clpb	-0.448267	5.21005e-13	4.02913e-12	0.0283378	0.461175	0.754163	-0.418815	2.69606e-12	2.17588e-11	-14.7794	0.00102605	0.978659	0.994297	-0.528808	7.13222e-15	7.73912e-14	-515.381	-0.0562967	0.149675	0.255134	-0.330041	9.93934e-10	7.31948e-09
ENSMUSG00000001833	Sept7	234.273	207.213	248.706	180.663	181.52	184.766	222.618	245.664	249.7	186.085	196.136	186.323	271.922	264.548	255.512	200.671	189.584	198.771	227.876	212.58	226.556	202.452	208.979	209.228	Sept7	-0.331804	3.09595e-07	1.17238e-06	0.0589139	0.258932	0.588987	-0.33516	2.40777e-07	1.00061e-06	-5.68899	0.201829	0.000385263	0.00501902	-0.427064	1.40659e-09	7.14098e-09	-2.11597	-0.0461735	0.375853	0.514535	-0.103313	0.0540673	0.09908
ENSMUSG00000001844	Zdhhc4	69.5753	72.6932	77.004	60.6431	63.1478	64.549	72.7063	69.7234	71.1154	59.6449	61.9373	65.4009	73.0081	77.6313	76.6427	55.1494	65.4009	57.9119	63.1563	63.9493	69.1178	54.0402	51.4717	52.9753	Zdhhc4	-0.219035	0.000304246	0.000792271	-0.0375222	0.490324	0.773517	-0.192415	0.00122825	0.00307204	5.12804	0.0521386	0.33761	0.571426	-0.352133	2.44666e-07	9.4062e-07	-6.75379	-0.160518	0.00552691	0.0158072	-0.307267	3.63725e-06	1.52736e-05
ENSMUSG00000001847	Rac1	531.962	527.671	562.583	461.658	450.275	440.37	516.467	545.735	553.793	469.275	463.346	490.603	543.121	562.583	536.789	462.286	470.782	475.811	486.074	478.578	493.832	461.03	462.286	461.03	Rac1	-0.262353	2.22501e-07	8.57444e-07	-0.00578846	0.886025	0.963615	-0.183012	7.06915e-05	0.000212534	31.6166	0.0180488	0.65518	0.823222	-0.221125	4.39077e-06	1.44041e-05	-12.2515	-0.153182	0.000576345	0.00210896	-0.0751359	0.0724448	0.1277
ENSMUSG00000001855	Nup214	110.682	116.899	94.1312	84.4181	80.277	74.8181	106.099	96.2959	90.7583	91.8961	78.156	78.4837	95.6397	81.4466	99.7893	78.56	78.2319	80.1367	110.766	111.603	102.19	79.8948	79.6521	80.4898	Nup214	-0.420711	2.5464e-06	8.68492e-06	-0.130363	0.0844372	0.333044	-0.239685	0.00287207	0.00673128	1.8386	-0.215144	0.0061674	0.0385269	-0.219639	0.0060915	0.0125791	1.02089	0.0182023	0.804181	0.871734	-0.434116	1.47305e-06	6.59766e-06
ENSMUSG00000001864	Aif1l	8.60972	9.25753	9.16676	2.43957	1.95973	2.21258	8.16205	9.26351	8.56338	2.47747	2.72691	2.57797	7.84384	8.02533	7.24481	2.217	2.17631	1.98669	9.12655	8.08669	8.27064	2.92225	2.78694	2.48822	Aif1l	-2.03807	4.58494e-19	9.35964e-18	-0.0587568	0.432217	0.735409	-1.73835	1.07602e-17	2.1144e-16	29.5854	-0.227734	0.00500886	0.0331321	-1.85693	1.79201e-17	3.05223e-16	8.15397	-0.0874843	0.246002	0.374286	-1.63728	4.09535e-17	1.17043e-15
ENSMUSG00000001870	Ltbp1	346.475	337.233	317.613	188.819	193.107	189.15	325.725	332.802	316.454	215.892	215.765	205.707	332.802	318.674	331.012	169.167	164.852	166.961	326.257	322.965	309.702	130.065	127.372	131.729	Ltbp1	-0.809033	2.2565e-23	1.14798e-21	-0.0375653	0.231288	0.558159	-0.613354	1.07009e-19	3.06277e-18	16.3276	-0.0264728	0.396184	0.627796	-0.971517	8.78928e-26	8.45598e-24	36.6986	-0.0616188	0.0538166	0.111192	-1.3008	1.13128e-29	4.48679e-27
ENSMUSG00000001891	Ugp2	72.7358	67.6426	78.7186	119.711	122.064	130.215	69.1632	75.4619	75.4515	110.918	125.337	118.386	85.959	91.7718	83.5623	130.039	122.191	119.653	70.0456	60.7161	71.9642	98.8833	106.223	102.009	Ugp2	0.765056	1.85676e-14	1.76107e-13	0.00753304	0.902404	0.970092	0.687957	3.58766e-13	3.29502e-12	91.3252	0.255267	0.00017389	0.00280679	0.509485	4.84052e-10	2.64838e-09	1.99589	-0.113784	0.0721761	0.141841	0.602754	1.52395e-11	1.51957e-10
ENSMUSG00000001901	Kcnh6	0.376062	0.272555	0.0892541	0.196724	0.264778	0.28553	0.311968	0.0943679	0.195815	0.231221	0.164307	0.188294	0.11467	0.147137	0.198025	0.33519	0.2675	0.265672	0.2675	0.311968	0.167037	0.128169	0.310547	0.201562	Kcnh6	0.253807	0.556651	0.651527	-0.201419	0.662714	0.873945	0.10214	0.828302	0.877376	-0.507104	-0.462018	0.340599	0.574173	0.942637	0.0455111	0.0767297	-2.04026	0.223732	0.604417	0.722667	-0.266347	0.543865	0.651592
ENSMUSG00000001909	Trmt1	88.7102	88.9079	91.3627	91.4887	93.219	94.0897	96.9062	94.3823	93.9344	81.5221	84.2872	91.5894	94.4528	95.2229	93.5487	86.6494	96.7687	90.6333	110.369	114.088	118.872	123.166	118.447	119.683	Trmt1	0.0516224	0.217844	0.306227	0.0844948	0.0473515	0.240269	-0.149676	0.000932945	0.00238282	-1.77142	0.0744034	0.0789046	0.230148	-0.0489327	0.241893	0.322558	-0.657667	0.351467	5.21372e-10	6.57091e-09	0.0740261	0.0730567	0.128615
ENSMUSG00000001910	Nacc1	329.003	357.304	319.144	216.633	214.046	217.547	322.965	306.488	295.619	225.836	219.491	233.199	298.158	297.568	309.241	207.789	219.491	207.578	296.426	307.111	292.048	225.381	220.832	231.651	Nacc1	-0.631546	2.20544e-17	3.39086e-16	-0.119314	0.00358493	0.0445457	-0.446736	3.9683e-13	3.62235e-12	3.7442	-0.150313	0.000390295	0.00506004	-0.511734	1.10491e-14	1.15944e-13	3.40444	-0.165453	0.000125132	0.000532592	-0.401815	6.4813e-12	6.86417e-11
ENSMUSG00000001911	Nfix	382.547	391.229	355.634	343.113	348.609	337.233	356.14	329.997	322.458	387.797	334.963	387.797	300.658	279.403	292.949	271.159	301.141	292.5	249.097	264.953	247.179	219.491	204.271	217.338	Nfix	-0.133097	0.0226672	0.0424347	-0.163076	0.00613669	0.0656359	0.136694	0.0197107	0.0391714	-0.838225	-0.370753	1.58591e-07	1.18068e-05	-0.0143879	0.80132	0.847588	0.0388073	-0.568428	1.29164e-11	2.23723e-10	-0.247853	0.000146064	0.000472604
ENSMUSG00000001918	Slc1a5	76.1482	77.7752	76.9687	71.1429	72.4831	69.2775	113.173	109.435	110.895	87.6039	86.1725	93.7768	85.3637	88.2843	90.1162	93.1611	97.3122	95.0115	158.307	168.918	166.416	148.645	138.546	145.374	Slc1a5	-0.117169	0.00310339	0.00690772	0.530381	3.68125e-16	2.75159e-13	-0.318734	2.1882e-10	1.33434e-09	-0.600953	0.191746	7.74018e-06	0.000254565	0.114246	0.00312512	0.00681098	0.595819	1.09577	4.2513e-26	3.44249e-23	-0.190667	2.89014e-06	1.23743e-05
ENSMUSG00000001924	Uba1	295.619	294.057	297.191	218.66	215.765	211.832	298.158	296.426	294.057	219.895	227.272	228.433	291.029	290.498	294.057	213.418	223.064	211.4	272.326	274.509	268.764	211.832	213.205	214.196	Uba1	-0.456715	5.92132e-19	1.18512e-17	0.00286716	0.907219	0.971568	-0.395596	4.04375e-17	7.13772e-16	-137.975	-0.0184855	0.454597	0.678179	-0.434904	2.67869e-18	5.33925e-17	23.5267	-0.120908	2.22068e-05	0.000110517	-0.351484	1.46498e-15	3.02555e-14
ENSMUSG00000001930	Vwf	0.319208	0.34251	0.412409	0.70075	1.01323	0.682216	0.156769	0.247637	0.247637	0.63388	0.827074	0.463801	0.326753	0.21474	0.481611	1.21603	0.875182	0.824305	0.535089	0.667373	0.410612	1.43545	1.82323	1.73826	Vwf	1.14024	0.00038799	0.000996853	-0.748532	0.0600604	0.276133	1.55601	0.000108058	0.000316169	-2.07875	-0.138866	0.68895	0.842798	1.56241	6.57594e-06	2.10712e-05	-11.2512	0.564269	0.075665	0.147401	1.65085	2.99307e-08	1.76104e-07
ENSMUSG00000001942	Siae	9.58235	9.51109	9.95555	13.0007	12.1031	12.5624	8.78609	8.33591	8.84147	13.6313	14.5827	13.0334	9.24803	9.08948	9.15131	13.3972	13.732	14.2533	7.12047	7.66814	7.79075	8.42079	8.52683	8.38338	Siae	0.373776	1.5077e-07	5.94574e-07	-0.162823	0.0107473	0.0954581	0.667079	2.8341e-13	2.64797e-12	-4.09696	-0.0798952	0.188664	0.403755	0.589743	5.25434e-12	3.72403e-11	-7.38146	-0.364553	1.35035e-06	8.65809e-06	0.166713	0.0133156	0.029161
ENSMUSG00000001946	Esam	0.247422	0.216127	0.0740489	0.16385	0.0970322	0.11467	0.139177	0.179558	0.127218	0.281866	0.102114	0.143157	0.0437125	0.198025	0.0772123	0.266818	0.13185	0.230498	0.156769	0.115586	0.132309	0.193887	0.294876	0.428589	Esam	-0.357475	0.479563	0.580875	-0.0882121	0.854982	0.953765	0.119956	0.803909	0.859592	-1.35986	-0.840503	0.128291	0.316036	1.20184	0.0276345	0.0492119	-1.42991	-0.22578	0.646592	0.756301	1.11934	0.0156455	0.0336194
ENSMUSG00000001948	Spa17	0.520746	0.413774	0.472434	0.601587	0.69591	0.802616	0.641979	0.573228	0.377651	0.733419	0.592709	0.797928	0.506366	0.649372	0.481611	0.587238	0.923806	0.725086	0.447617	0.242987	0.430467	0.654924	0.779392	0.634111	Spa17	0.574379	0.0225568	0.0422483	0.152972	0.551654	0.81183	0.436561	0.0704608	0.120328	2.85386	0.212213	0.405737	0.636048	0.438606	0.0648258	0.104524	2.06682	-0.37532	0.185822	0.301795	0.932369	0.00106693	0.00296253
ENSMUSG00000001962	Fam50a	29.7663	30.5408	33.3043	61.6957	66.9624	67.8247	31.3096	31.3482	33.5717	57.04	61.5509	62.371	29.6447	34.5427	31.3807	64.6054	68.0206	62.7343	41.6964	41.2173	40.5413	70.1142	65.47	66.0506	Fam50a	1.06934	2.20339e-19	4.7368e-18	0.0398347	0.506406	0.783059	0.911042	2.88623e-17	5.25767e-16	22.8706	0.0278354	0.642165	0.815249	1.03369	6.134e-19	1.37654e-17	37.136	0.400077	6.82474e-08	5.72183e-07	0.707189	1.59135e-14	2.68691e-13
ENSMUSG00000001964	Emd	86.0219	85.7669	90.8876	64.9802	60.4195	60.4461	88.9395	84.2523	88.6167	57.4014	64.368	68.2192	79.6114	85.959	82.4909	57.5085	66.3145	58.3287	86.7638	87.9125	96.7322	64.9335	64.3863	63.21	Emd	-0.499742	2.15008e-10	1.1767e-09	-0.00493122	0.928222	0.978576	-0.465669	1.08641e-09	6.10562e-09	94.4329	-0.083013	0.137244	0.330539	-0.44784	3.04686e-09	1.48291e-08	5.39482	0.0457706	0.404375	0.542909	-0.49377	2.58331e-10	2.11563e-09
ENSMUSG00000001983	Taco1	9.40643	9.92259	10.3851	7.98484	8.15741	8.05016	10.8913	10.1644	10.9066	7.88255	7.55585	7.40089	11.357	9.90363	10.5516	8.36644	8.44325	8.36834	10.8444	9.87458	10.1463	9.64502	9.98619	9.89965	Taco1	-0.296518	1.86391e-05	5.70533e-05	0.104406	0.0712897	0.303493	-0.484646	2.04855e-09	1.10803e-08	-4.64193	0.0962653	0.0955007	0.263244	-0.335203	2.06294e-06	7.03725e-06	-3.48208	0.0534696	0.349213	0.487239	-0.0624831	0.277482	0.387343
ENSMUSG00000001986	Gria3	45.4914	45.3001	43.54	26.9261	26.8443	26.9496	44.9247	45.1611	45.0614	31.3259	32.8002	29.0565	50.2852	48.2953	52.2827	32.3183	29.7865	32.8659	42.2917	39.5962	39.4977	25.6833	27.3382	25.7708	Gria3	-0.734302	9.08095e-16	1.06249e-14	0.00924014	0.849786	0.951804	-0.538103	2.77364e-12	2.23478e-11	-58.2354	0.167316	0.00140383	0.0130536	-0.668363	6.24129e-15	6.84283e-14	-3.99461	-0.146512	0.00509749	0.0147264	-0.623248	1.19657e-13	1.71744e-12
ENSMUSG00000001988	Npas1	0.574376	0.695184	0.679439	0.747104	0.473878	0.561818	0.733631	0.463801	0.609115	0.683609	0.516092	0.574376	0.420765	0.666026	0.430946	0.615498	0.647459	0.641979	0.373106	0.467939	0.368858	0.311968	0.626272	0.687806	Npas1	-0.15238	0.501832	0.601969	-0.131279	0.560339	0.816742	-0.0121424	0.958015	0.971158	0.0924929	-0.392527	0.102154	0.274238	0.362358	0.133877	0.19565	-0.923142	-0.692518	0.00837604	0.0228292	0.353138	0.182291	0.276207
ENSMUSG00000001995	Sipa1l2	121.04	126.406	106.387	169.772	170.621	168.69	116.561	114.5	107.547	176.118	161.203	163.892	102.893	94.7809	103.55	152.658	148.645	148.715	93.0239	98.4249	88.774	93.8341	97.7387	92.474	Sipa1l2	0.529123	1.89055e-12	1.35776e-11	-0.059928	0.235874	0.562196	0.565426	3.60378e-13	3.30826e-12	-9.43508	-0.229027	6.23863e-05	0.0012857	0.580124	2.51879e-13	2.14224e-12	-2.533	-0.333425	1.43756e-07	1.13845e-06	0.0203784	0.690772	0.773566
ENSMUSG00000001998	Ap4e1	20.0128	18.5453	16.4743	19.6799	17.1793	17.258	18.9459	18.2722	16.5786	22.3431	18.865	17.3855	19.579	16.5931	18.6135	22.0794	19.7591	20.8039	19.0453	20.2607	16.7212	22.0968	23.3228	24.2174	Ap4e1	-0.0208334	0.805091	0.859834	-0.0283284	0.73716	0.908133	0.116666	0.170056	0.25436	-4.11834	-0.00340973	0.967672	0.989463	0.195113	0.0237764	0.0429593	-57.2225	0.027802	0.740141	0.826499	0.31711	0.000412466	0.00123454
ENSMUSG00000001999	Blvra	21.1511	19.7416	23.4736	17.5311	16.9632	19.4776	21.0868	21.7294	22.5639	17.0247	18.8413	19.6443	22.513	24.4519	20.9206	16.9401	17.4977	16.4866	19.0665	18.2226	20.0974	16.3398	15.4902	14.7833	Blvra	-0.254505	0.000692106	0.00171041	0.024453	0.713525	0.897924	-0.237671	0.00129638	0.00323247	-9.71951	0.0760995	0.255271	0.483287	-0.411846	8.88968e-07	3.18045e-06	-5.41195	-0.164257	0.0199534	0.0480931	-0.299929	0.000166428	0.000533284
ENSMUSG00000002006	Pdzd4	16.0734	16.376	15.0378	10.7705	10.8092	10.6554	14.9231	14.6417	15.215	12.0756	11.4972	12.0821	14.4247	15.06	14.8074	11.3755	10.961	11.8368	12.9089	13.4283	12.3366	10.6026	10.5636	10.0445	Pdzd4	-0.557164	3.80722e-12	2.63214e-11	-0.0832565	0.101475	0.368954	-0.329032	3.75951e-07	1.52023e-06	3.95203	-0.0990149	0.0538111	0.17786	-0.374661	3.85078e-08	1.63433e-07	3.78389	-0.295216	1.58454e-06	1.00078e-05	-0.309049	2.63953e-06	1.13664e-05
ENSMUSG00000002007	Srpk3	0.282327	0.162841	0.168841	0.0839458	0.0662232	0.147137	0.240819	0.230992	0.00834334	0.104927	0.0573218	0.052207	0.132309	0.0429029	0.147137	0.11145	0.0421084	0.148565	0.213362	0.151719	0.0961358	0.11145	0.0920315	0.0621905	Srpk3	-1.08012	0.105012	0.164887	-1.33535	0.0573453	0.268542	-0.203413	0.804056	0.859648	0.15233	-1.06263	0.109193	0.285836	-0.0903827	0.904483	0.928613	0.085056	-0.434672	0.457968	0.594136	-0.761466	0.280368	0.390418
ENSMUSG00000002010	Idh3g	68.2674	70.0173	81.181	74.9852	75.5596	72.5964	74.6229	72.0641	74.1521	69.1007	71.9244	74.8268	65.9828	72.1023	69.4726	64.6708	71.0167	65.4359	66.5145	65.2293	73.6252	63.0339	61.9159	62.7237	Idh3g	0.027388	0.60847	0.696408	0.0124068	0.816214	0.940176	-0.0334932	0.532236	0.63352	-2.69958	-0.0778574	0.152559	0.353504	-0.0457413	0.399276	0.488543	0.587501	-0.0942837	0.0854503	0.16292	-0.127948	0.0233071	0.0477644
ENSMUSG00000002014	Ssr4	62.1176	61.8092	75.6683	63.6317	61.8776	66.5297	69.7878	74.9986	73.6716	57.5885	63.3318	67.3701	66.7531	76.9863	67.7566	56.9664	63.1087	56.9453	69.566	69.5859	81.589	69.7592	66.8752	64.5969	Ssr4	-0.0507854	0.482497	0.583682	0.135228	0.0650303	0.288506	-0.216544	0.00459121	0.0103932	-1.60133	0.0861131	0.233816	0.45879	-0.25532	0.00115078	0.00271049	-2.96494	0.146787	0.0459644	0.0973511	-0.130074	0.0752481	0.131888
ENSMUSG00000002015	Bcap31	147.994	154.527	168.397	145.249	150.07	156.225	165.523	166.961	169.392	142.986	156.134	153.903	169.392	183.604	163.602	145.204	153.616	151.344	140.162	133.624	152.021	137.244	125.603	126.933	Bcap31	-0.059585	0.250498	0.34426	0.0934776	0.0739678	0.309671	-0.148643	0.0061595	0.013612	-1.59014	0.133483	0.0126048	0.0647874	-0.197207	0.000466496	0.00117065	-1.47739	-0.145673	0.00740769	0.0204868	-0.126578	0.0195679	0.0410362
ENSMUSG00000002017	Fam98a	66.3994	62.9044	65.6135	45.4866	43.7014	45.0681	67.5503	67.186	69.0924	44.636	42.4704	45.0547	71.1532	70.9745	68.9278	50.0802	51.645	48.9475	68.884	64.3495	67.861	81.0154	82.6152	79.7333	Fam98a	-0.537763	4.42539e-16	5.45358e-15	0.0647434	0.0758056	0.313916	-0.625472	5.1042e-18	1.07122e-16	-9.66078	0.114956	0.00257304	0.0200902	-0.486358	5.26339e-15	5.83506e-14	-4.23083	0.0447078	0.214592	0.337246	0.27578	4.05443e-09	2.71609e-08
ENSMUSG00000002020	Ltbp2	856.08	916.506	752.56	975.623	975.623	916.506	725.354	704.2	665.725	900.112	798.439	806.692	777.962	719.946	798.439	891.482	827.95	873.307	714.114	746.056	646.148	534.508	527.671	538.569	Ltbp2	0.188088	0.00200479	0.00460804	-0.264973	4.77984e-05	0.00166015	0.256431	7.50115e-05	0.000224549	-0.967763	-0.133245	0.024403	0.103752	0.175761	0.00382483	0.00819353	-1.31908	-0.259095	6.43353e-05	0.00029192	-0.393474	8.64921e-08	4.72824e-07
ENSMUSG00000002028	Kmt2a	132.998	135.381	87.9689	154.419	153.328	147.658	122.946	111.079	94.162	186.193	145.591	129.395	111.409	91.5894	112.051	180.798	151.797	172.104	134.388	140.463	102.482	145.914	154.245	158.251	Kmt2a	0.38224	0.00768953	0.0158875	-0.0984969	0.476879	0.764945	0.482054	0.00113294	0.00285091	-4.8941	-0.155131	0.266328	0.496506	0.68202	1.57562e-05	4.81833e-05	-4.39642	0.0976758	0.477216	0.611272	0.293473	0.0358712	0.069462
ENSMUSG00000002031	Ift46	31.5696	31.9324	36.1136	47.1569	44.7133	48.1709	34.9619	33.2305	34.0152	43.1637	44.8257	48.5626	32.6006	34.708	32.6653	44.2411	49.335	45.6656	33.6743	33.1031	37.5208	47.9497	45.5027	43.6415	Ift46	0.492394	5.06054e-10	2.64372e-09	0.0386204	0.512488	0.787016	0.41655	2.02141e-08	9.65924e-08	10.7857	0.00633453	0.914371	0.963817	0.477139	1.09043e-09	5.61211e-09	75.3235	0.0658275	0.265974	0.397336	0.395653	5.45415e-08	3.06613e-07
ENSMUSG00000002032	Tmem25	0.172094	0.162841	0.138747	0.0411289	0.129064	0.163345	0.0910962	0.128169	0.161489	0.265211	0.102114	0.159111	0.0789532	0.0429029	0.0594316	0.0952478	0.166195	0.215167	0.102114	0.115586	0.0789532	0.278675	0.128169	0.182778	Tmem25	-0.71938	0.196235	0.28027	-0.347172	0.503276	0.78058	0.395749	0.444463	0.552282	-1.13992	-1.42066	0.0264483	0.109734	1.35981	0.0347554	0.06028	-0.957166	-0.683584	0.214502	0.337131	0.93551	0.0848381	0.146412
ENSMUSG00000002043	Trappc6a	3.95168	4.55944	4.92921	11.3718	10.7203	9.98619	4.98668	4.78139	5.00312	9.91148	10.0232	10.2781	3.67354	4.28039	3.94982	6.78872	7.42548	6.62065	5.27426	5.79065	5.78949	9.40806	8.58746	8.76735	Trappc6a	1.25645	1.9416e-15	2.14759e-14	0.138972	0.181949	0.500993	1.03264	2.66083e-13	2.50172e-12	7.43057	-0.174926	0.111858	0.290387	0.808727	2.07662e-09	1.03268e-08	-4.62326	0.328656	0.00221928	0.00703467	0.667015	6.96907e-09	4.51457e-08
ENSMUSG00000002052	Supt6	171.1	182.107	155.461	162.006	163.69	162.186	166.86	156.835	154.09	161.251	147.336	159.156	153.903	147.994	154.334	155.291	157.312	155.749	172.159	175.9	157.603	173.753	168.205	166.664	Supt6	-0.0568179	0.231213	0.321854	-0.0877727	0.0685124	0.297137	-0.0310717	0.511644	0.614998	0.354002	-0.153817	0.00237098	0.0189308	0.0380363	0.423782	0.513004	-0.247284	-0.0067602	0.885206	0.928391	0.00976898	0.834904	0.885576
ENSMUSG00000002055	Spag5	61.6681	64.8776	60.2652	43.9871	43.3937	44.3981	55.9361	54.0156	53.1646	49.1461	47.7844	46.8985	55.3746	55.0327	56.4187	44.642	40.4935	43.6947	41.3483	41.6724	40.9036	36.2948	33.1544	34.3598	Spag5	-0.502735	3.01262e-15	3.21511e-14	-0.195103	4.92873e-06	0.000257441	-0.181595	2.03643e-05	6.56971e-05	0.930765	-0.162439	7.05504e-05	0.00140192	-0.374081	1.1376e-11	7.69477e-11	2.3029	-0.591311	3.12785e-17	1.63845e-15	-0.25651	1.3729e-07	7.27794e-07
ENSMUSG00000002058	Unc119	18.5366	19.3386	19.573	21.2761	20.5176	19.726	18.182	18.4667	18.129	18.6238	18.3455	21.2387	17.1747	17.9064	17.3608	17.1534	19.4528	18.6464	17.2527	18.0379	19.8544	16.3945	18.1011	16.8388	Unc119	0.0981716	0.100302	0.158464	-0.0687393	0.25195	0.580042	0.0844667	0.161612	0.24379	-1.2288	-0.131862	0.0332505	0.128085	0.0736368	0.227906	0.307259	-0.558436	-0.0614928	0.303548	0.439678	-0.10216	0.0979748	0.165583
ENSMUSG00000002059	Rab34	60.5507	62.8689	66.3249	73.079	75.9476	72.368	64.5891	62.5077	64.4221	66.9813	68.1545	71.3206	63.1302	67.9436	60.8588	66.3655	71.3397	68.35	63.3575	65.3588	67.576	70.2636	64.2381	68.0473	Rab34	0.222961	2.78717e-05	8.32297e-05	0.0138916	0.765978	0.919256	0.108041	0.0251994	0.0487919	7.77744	0.0155239	0.739466	0.870894	0.103445	0.0317333	0.0555841	6.6636	0.0491108	0.295359	0.430619	0.044746	0.338208	0.452793
ENSMUSG00000002064	Sdf2	21.013	21.9058	23.9721	30.6035	33.7237	33.2444	20.3832	20.5968	22.2717	27.0821	27.6784	28.4369	19.17	23.1381	20.7195	28.6541	28.8134	30.3731	16.4764	15.5064	18.1961	22.3569	21.909	21.4482	Sdf2	0.544523	5.78988e-11	3.39839e-10	-0.0809612	0.187726	0.507963	0.396573	1.09087e-07	4.73743e-07	-4.89831	-0.0891291	0.148471	0.347028	0.482831	1.62126e-09	8.1478e-09	-5.4172	-0.416951	1.24832e-07	9.99174e-07	0.392249	4.30164e-07	2.11159e-06
ENSMUSG00000002068	Ccne1	90.0512	93.8485	95.7383	29.2274	28.0459	27.6823	92.1619	92.0871	95.9623	35.1382	35.712	36.5172	84.8377	90.9211	90.8136	29.0829	28.4997	29.0114	76.126	75.5288	79.338	34.5119	34.4116	34.4948	Ccne1	-1.71887	2.45703e-32	9.94791e-30	0.00290626	0.927707	0.978245	-1.38379	1.12323e-29	2.89568e-27	-476.14	-0.069475	0.0365696	0.136201	-1.62153	1.71244e-31	7.21244e-29	23.3398	-0.275793	6.42117e-10	7.93318e-09	-1.15901	5.35918e-27	1.23176e-24
ENSMUSG00000002076	Hsf2bp	0.430467	0.483686	0.472434	0.463341	0.398968	0.196724	0.641979	0.59055	0.448115	0.347613	0.483686	0.447617	0.20221	0.397062	0.558232	0.266818	0.321247	0.363756	0.447617	0.467939	0.410612	0.437784	0.428837	0.308012	Hsf2bp	-0.475521	0.122716	0.188527	0.263362	0.324722	0.649245	-0.391776	0.157552	0.238668	-1.4876	-0.375577	0.209862	0.43012	-0.178065	0.585531	0.66627	0.474111	-0.0654496	0.814611	0.879069	-0.19138	0.514829	0.624621
ENSMUSG00000002083	Bbc3	5.57449	6.59882	5.34741	11.9616	10.6026	10.0403	7.4706	7.49329	7.2492	11.5628	9.85566	11.6302	5.61727	5.56568	5.50809	9.57033	10.8219	9.24594	7.8923	7.94108	7.36157	11.1069	10.3424	10.6821	Bbc3	0.89944	1.30163e-11	8.35948e-11	0.349461	0.000808829	0.0153055	0.568532	1.02548e-07	4.46743e-07	1.62688	-0.0629748	0.535019	0.741359	0.825165	2.24466e-10	1.28718e-09	-13.1031	0.41108	0.000113425	0.000487399	0.470351	2.77572e-06	1.19054e-05
ENSMUSG00000002102	Psmc3	183.763	194.719	201.231	162.893	158.363	162.294	184.282	175.239	183.414	145.992	152.208	151.266	194.037	213.825	197.989	139.393	155.749	146.869	155.527	156.18	162.708	133.221	122.064	122.792	Psmc3	-0.26105	9.36664e-07	3.34924e-06	-0.0941727	0.0364133	0.205607	-0.27239	4.9367e-07	1.96076e-06	2.89245	0.0630773	0.151521	0.351853	-0.455052	5.42706e-12	3.83525e-11	-7.21419	-0.288722	1.45631e-07	1.15236e-06	-0.328335	1.70226e-08	1.03802e-07
ENSMUSG00000002103	Acp2	63.7718	66.9127	61.7949	83.1573	84.0025	87.3683	69.211	69.9837	67.861	91.0029	93.4295	88.504	67.9965	70.4216	69.0319	87.8578	90.8136	93.1241	73.8358	70.8335	69.6332	75.5815	78.3099	76.8744	Acp2	0.403697	1.87333e-13	1.54395e-12	0.10619	0.00410569	0.0490111	0.398304	2.14004e-13	2.04875e-12	3.75085	0.108863	0.0033501	0.0244505	0.389504	3.98471e-13	3.30512e-12	3.57794	0.155426	7.38826e-05	0.000331908	0.10711	0.00343958	0.00862624
ENSMUSG00000002104	Rapsn	1.0157	1.07523	0.762781	2.60906	3.12022	2.68511	1.07453	0.730637	1.07027	2.21067	2.21447	2.20284	0.639875	0.397062	0.701249	1.45606	1.53915	1.41422	0.553144	0.575514	0.767381	1.65051	1.33683	1.71566	Rapsn	1.5766	6.28069e-12	4.20169e-11	0.00798793	0.965452	0.992203	1.22791	5.24299e-09	2.70199e-08	153.721	-0.735241	0.0012688	0.0121707	1.38226	4.41877e-08	1.85915e-07	-1.88001	-0.585453	0.00666954	0.0186782	1.31797	4.62442e-08	2.63397e-07
ENSMUSG00000002105	Slc39a13	87.8578	90.2843	94.72	74.4924	73.459	68.9053	90.0913	84.0543	87.4233	64.0516	67.672	73.3291	78.0887	82.1346	85.697	57.7977	59.5925	55.2259	78.5708	83.5256	83.0444	67.3578	67.1606	70.5736	Slc39a13	-0.331725	3.48545e-08	1.46552e-07	-0.0611199	0.191942	0.513459	-0.352781	1.10678e-08	5.47169e-08	5.77194	-0.150499	0.0025317	0.0198712	-0.510376	2.62873e-12	1.9432e-11	3.39122	-0.154613	0.0019869	0.00637502	-0.257217	4.40931e-06	1.82748e-05
ENSMUSG00000002107	Celf2	69.3201	63.8107	64.7736	41.8334	38.7243	40.5172	61.5703	63.6074	62.4967	47.0257	45.6718	44.7249	60.274	56.8515	58.1474	37.0687	32.3366	35.7605	57.0852	56.5336	53.7776	38.9714	42.4642	41.2331	Celf2	-0.708567	4.06907e-17	5.96817e-16	-0.0755319	0.0860973	0.335852	-0.449834	8.88781e-12	6.67827e-11	5.95555	-0.174448	0.000278253	0.00393278	-0.738898	2.36703e-17	3.92499e-16	4.23563	-0.240858	3.14145e-06	1.87664e-05	-0.448907	1.46083e-11	1.45963e-10
ENSMUSG00000002108	Nr1h3	0.504036	0.448545	0.472434	0.669011	0.891361	0.698938	0.595453	0.709815	0.719702	0.63388	0.592709	0.757204	0.808722	0.578059	0.637519	0.774265	1.00251	1.00998	0.88337	1.09242	0.91026	1.45206	1.23379	1.5922	Nr1h3	0.656925	0.00385982	0.00845564	0.50334	0.0255058	0.164787	-0.0318042	0.874141	0.912142	-0.0631862	0.493929	0.0283928	0.115053	0.46528	0.0176902	0.0329871	0.941997	1.01479	1.72754e-05	8.79104e-05	0.565657	0.000942337	0.00264453
ENSMUSG00000002109	Ddb2	2.75845	2.7985	2.73752	5.00893	5.33027	5.17036	3.42674	3.35196	2.95105	5.27426	5.74507	5.78486	3.16707	2.98691	2.56781	5.69037	5.13529	5.4349	4.24365	3.46616	4.15862	6.31874	6.07487	5.11443	Ddb2	0.902885	3.93772e-11	2.36336e-10	0.228081	0.0321987	0.191302	0.789833	2.62726e-10	1.59109e-09	3.46295	0.0661913	0.530864	0.738829	0.903924	2.59529e-11	1.67397e-10	13.6562	0.510464	9.7371e-06	5.24912e-05	0.561469	1.1019e-07	5.93193e-07
ENSMUSG00000002129	Sf3a1	153.903	159.111	149.717	122.849	126.588	124.71	161.299	152.466	151.305	128.587	126.757	129.901	145.439	138.444	146.027	114.134	123.269	120.029	145.294	150.794	144.18	122.064	120.054	119.552	Sf3a1	-0.306096	9.76069e-11	5.56926e-10	0.00728677	0.824301	0.942599	-0.271215	1.58926e-09	8.73216e-09	-37.2202	-0.105966	0.00271562	0.0208574	-0.266722	2.7951e-09	1.36757e-08	2.51705	-0.0714805	0.0356679	0.0789397	-0.283524	6.58582e-10	5.05286e-09
ENSMUSG00000002147	Stat6	57.1496	59.102	56.1328	71.1945	71.1737	73.6584	61.1858	57.6239	58.105	71.4584	69.6082	68.3146	53.7212	53.2475	54.4732	65.7546	68.584	65.0056	56.8804	57.8394	57.0598	60.3641	58.9391	59.102	Stat6	0.325783	4.36991e-11	2.61146e-10	0.0374041	0.284049	0.613424	0.243265	3.23789e-08	1.50359e-07	6.50369	-0.0941986	0.0102363	0.055661	0.30389	3.07513e-10	1.72673e-09	-3.22606	-0.00464198	0.893479	0.933993	0.0545295	0.12206	0.199054
ENSMUSG00000002190	Clgn	0.133645	0.326275	0.20221	0.261541	0.247637	0.228152	0.222569	0.214033	0.127218	0.231221	0.198025	0.159111	0.326753	0.324012	0.362793	0.162389	0.2675	0.282327	0.17632	0.151719	0.2675	0.210356	0.109184	0.235768	Clgn	0.245347	0.456677	0.558983	-0.181162	0.605288	0.844328	0.0853069	0.810615	0.864086	-0.470887	0.704934	0.0271573	0.111688	-0.549694	0.0744322	0.117814	-0.779781	-0.104541	0.761901	0.842274	-0.133139	0.710972	0.78968
ENSMUSG00000002204	Napsa	0.115586	0.11145	0.0253877	0.0411289	0.02503	0.02503	0.0584033	0.0417167	0.0600572	0.02503	0.02503	0.0405494	0.0437125	0.0257505	0.0421084	0.0421084	0.114216	0.0421084	0.00834334	0.00834334	0.00834334	0.0767831	0.0417167	0.00834334	Napsa	-1.20374	0.076283	0.124841	-0.368915	0.532162	0.800158	-0.841392	0.22684	0.322793	2.28072	-0.909356	0.15815	0.36112	0.697212	0.289285	0.374872	-0.76671	-3.02735	0.00045783	0.00171369	1.84037	0.038418	0.0737251
ENSMUSG00000002205	Vrk3	17.5997	18.8082	17.4342	37.3894	37.058	37.3279	18.1167	18.9583	18.5984	33.2838	33.1828	34.9112	18.6687	19.2989	18.3675	31.6917	36.8994	33.7724	16.5263	18.5268	17.7314	27.0879	28.155	27.8454	Vrk3	1.05482	3.62564e-21	1.11665e-19	0.0490212	0.353964	0.675114	0.864572	1.76524e-18	4.03595e-17	17.6367	0.0659158	0.214322	0.435638	0.859206	2.03949e-18	4.14163e-17	13.0349	-0.028881	0.585897	0.707092	0.655657	1.14784e-14	1.99527e-13
ENSMUSG00000002210	Smg9	19.4428	19.7898	19.4637	18.1785	18.2328	16.8309	20.8877	19.3461	18.9252	16.6563	14.564	16.9043	17.8015	17.2527	18.1749	14.6468	15.7182	15.6657	20.8294	21.9724	21.8711	20.3059	18.3143	18.2685	Smg9	-0.141326	0.0231384	0.0432251	0.010318	0.860668	0.954912	-0.300313	1.95346e-05	6.31883e-05	-29.1056	-0.141183	0.023097	0.0999038	-0.210186	0.00176067	0.00401796	1.48875	0.139657	0.0209204	0.0501129	-0.186523	0.00291861	0.00742703
ENSMUSG00000002221	Paxip1	63.2481	64.0417	57.9119	51.9737	49.2008	47.5074	63.6862	62.2916	57.2245	51.6636	50.3073	52.8404	59.5409	57.5479	60.4282	44.8399	46.8229	45.5743	62.0766	62.1095	60.9072	51.0408	50.2302	52.5956	Paxip1	-0.315957	2.23389e-08	9.60687e-08	-0.0151943	0.723509	0.901581	-0.241878	3.13607e-06	1.11911e-05	15.9189	-0.0595449	0.172251	0.381355	-0.371274	8.36058e-10	4.38856e-09	6.2352	0.000937855	0.982539	0.990346	-0.266772	5.67982e-07	2.72884e-06
ENSMUSG00000002222	Rmnd5a	54.8847	53.9685	53.7405	112.656	113.47	110.322	56.4783	61.9553	57.8463	109.304	111.125	108.752	55.2551	51.3645	54.878	128.767	115.107	122.222	75.2518	74.3783	72.3252	154.419	154.743	155.034	Rmnd5a	1.0492	3.68209e-24	2.16187e-22	0.115639	0.00687341	0.0707885	0.902071	3.67787e-22	1.778e-20	7.80075	-0.0103224	0.799773	0.904124	1.17991	8.27801e-26	8.04374e-24	-114.306	0.448935	5.88669e-13	1.31195e-11	1.06467	6.98267e-25	9.55642e-23
ENSMUSG00000002227	Mov10	82.281	86.8016	80.8341	62.4858	63.21	63.5398	76.6881	71.7336	70.9839	69.7759	65.2547	69.7014	74.6229	73.6352	77.6313	50.9421	56.7165	50.2932	48.0522	48.6597	50.9882	33.0223	32.887	32.9303	Mov10	-0.400531	2.03873e-11	1.27234e-10	-0.187849	4.51142e-05	0.00160283	-0.0998704	0.0191596	0.0382169	0.531651	-0.145349	0.000923811	0.00971501	-0.517961	4.1341e-14	3.99117e-13	3.56356	-0.758464	6.04111e-19	4.83139e-17	-0.57905	1.3135e-14	2.25698e-13
ENSMUSG00000002233	Rhoc	307.693	308.833	343.113	281.207	294.824	293.372	334.963	323.603	344.511	256.554	260.188	284.027	325.725	330.316	312.497	240.475	269.118	253.125	298.158	309.702	338.459	261.551	232.892	254.181	Rhoc	-0.141213	0.011417	0.0227731	0.0649304	0.223796	0.549217	-0.325927	5.81775e-07	2.28686e-06	-5.01964	0.0144394	0.784801	0.895416	-0.345745	2.10259e-07	8.17399e-07	-23.9446	-0.0206287	0.696804	0.79395	-0.337796	3.31801e-07	1.65296e-06
ENSMUSG00000002249	Tead3	52.8239	54.322	49.9712	47.3663	47.0986	47.3837	44.9604	40.859	42.3675	42.1058	40.1172	45.536	39.6759	39.3328	41.8792	36.2886	39.5365	37.3968	38.2412	40.0538	37.9431	25.7667	24.1768	25.7019	Tead3	-0.14634	0.00569801	0.0120956	-0.293499	1.35039e-06	8.68991e-05	-0.00579486	0.909816	0.938651	0.0197441	-0.377435	1.17245e-08	1.46061e-06	-0.0950008	0.0748779	0.118432	0.251701	-0.433929	5.64557e-10	7.07389e-09	-0.620038	4.77209e-13	6.0828e-12
ENSMUSG00000002250	Ppard	77.3169	81.7611	78.453	145.736	139.393	143.155	80.7796	77.1976	77.687	129.212	122.849	135.746	76.9552	74.0239	77.687	119.552	134.97	121.014	78.2931	82.1123	79.6765	101.216	100.23	101.558	Ppard	0.850562	4.15666e-20	1.02124e-18	-0.011253	0.797984	0.934326	0.717629	8.34024e-18	1.68628e-16	-63.7725	-0.0547479	0.219042	0.44172	0.713799	1.11078e-17	1.96245e-16	-13.0379	0.0155694	0.722922	0.813345	0.336016	5.19497e-09	3.43398e-08
ENSMUSG00000002257	Def6	0.903645	0.967773	0.873589	0.790891	1.14013	0.907617	0.787503	0.860031	0.785477	0.683609	0.622018	0.876099	0.749614	0.776797	0.906695	0.714227	0.790891	1.11427	0.697089	0.685515	0.860248	0.622018	0.592958	0.446237	Def6	0.0352398	0.844808	0.88842	-0.173177	0.35412	0.675114	-0.171823	0.385133	0.494103	0.992181	-0.176067	0.346659	0.580774	0.0836067	0.659795	0.731499	-0.474856	-0.297472	0.122669	0.217772	-0.440262	0.0460715	0.0863657
ENSMUSG00000002274	Metrn	2.07433	2.25378	1.99249	0.905744	1.12386	0.971954	1.99705	2.09093	1.748	1.09932	1.42255	1.25523	1.19841	1.59199	1.45951	0.587238	1.00251	0.641979	2.20284	1.9172	1.69483	1.17759	0.901771	1.16405	Metrn	-1.07655	3.34605e-07	1.26119e-06	-0.115699	0.418886	0.725844	-0.631233	0.000417933	0.00112619	5.4558	-0.579695	0.00061789	0.00718616	-0.960597	3.03321e-05	8.93821e-05	1.65707	-0.126282	0.377899	0.516534	-0.844069	1.7058e-05	6.40962e-05
ENSMUSG00000002279	Lmf1	16.4397	17.2377	17.2019	24.697	25.3468	25.5443	16.1855	16.1799	15.9998	23.1202	24.1301	23.2208	16.0365	16.7929	16.8929	21.9122	23.2234	21.2002	18.4929	19.1367	18.9848	23.5813	23.4361	24.6144	Lmf1	0.570904	9.84423e-12	6.41989e-11	-0.0731002	0.226588	0.552584	0.542866	5.35032e-11	3.6116e-10	-7.42633	-0.0334889	0.574627	0.769488	0.415159	2.53332e-08	1.10165e-07	-12.3969	0.15401	0.0119463	0.0310131	0.339174	6.72767e-07	3.19281e-06
ENSMUSG00000002280	Narfl	17.9719	17.0609	15.9688	17.3796	17.1918	18.2939	15.2049	16.5684	15.6566	16.8175	14.6082	16.7711	16.4191	17.5106	16.549	15.825	17.9154	16.0815	16.03	15.7927	15.9604	16.7929	13.2718	14.9785	Narfl	0.0537568	0.419691	0.523103	-0.102931	0.132914	0.426492	0.0205973	0.762412	0.829046	-0.200108	-0.0128422	0.84726	0.927267	-0.0204074	0.761539	0.816178	1.58908	-0.0913748	0.179527	0.294078	-0.0917883	0.187426	0.282344
ENSMUSG00000002289	Angptl4	2.93384	2.51816	3.33485	0.962499	1.24302	1.0053	1.78824	1.93654	2.20627	1.02083	0.884466	0.967773	1.59934	1.40125	1.55497	0.520746	0.755343	0.906695	0.8609	0.852658	0.91026	0.375844	0.345728	0.379027	Angptl4	-1.45332	5.58916e-12	3.76759e-11	-0.566358	2.6058e-05	0.00102305	-1.04247	8.10812e-08	3.57877e-07	1.84065	-0.942725	1.08136e-08	1.36616e-06	-1.09649	3.90663e-07	1.46284e-06	1.1631	-1.73732	2.40481e-13	5.74847e-12	-1.25392	5.19594e-06	2.12183e-05
ENSMUSG00000002297	Dbf4	83.0029	81.7293	86.3482	48.9646	48.0102	49.7697	79.371	86.5385	88.4304	51.9469	56.9664	53.2701	86.6286	86.8923	81.0321	56.7165	54.3012	53.691	76.037	74.4258	76.7854	58.6811	58.0298	58.4912	Dbf4	-0.774852	2.19954e-19	4.73377e-18	0.0171747	0.663274	0.874259	-0.64845	3.48832e-17	6.27123e-16	-37.7562	0.0192002	0.626556	0.805217	-0.627612	9.00252e-17	1.32945e-15	-32.6878	-0.143804	0.000883326	0.00308862	-0.375117	9.52186e-11	8.32799e-10
ENSMUSG00000002307	Daxx	42.5461	45.8697	45.1738	40.8461	41.1848	41.1127	46.5663	43.3239	43.6295	39.135	38.0372	42.2153	42.2642	42.2697	42.5461	36.0583	38.4882	37.2288	42.7982	43.7617	42.4932	42.6911	40.7316	41.1848	Daxx	-0.116956	0.00483085	0.0104014	-0.000935827	0.980706	0.996991	-0.162151	0.00020425	0.000574691	173.27	-0.0715499	0.0725145	0.217409	-0.185656	4.11725e-05	0.000119052	2.59478	-0.0494098	0.208119	0.329552	-0.050791	0.199315	0.296343
ENSMUSG00000002308	Cd320	34.7888	34.9415	40.1071	36.9631	40.859	38.2412	38.3952	38.862	38.3499	36.0129	38.4577	40.7977	33.5349	36.4531	35.8238	34.1899	39.9006	36.1017	27.4314	28.199	30.3074	27.4656	25.8232	26.0938	Cd320	0.0807907	0.205776	0.291732	0.0761846	0.231921	0.558439	-0.00597379	0.924278	0.949538	-0.0784121	-0.0524161	0.412043	0.641368	0.0564316	0.378687	0.467769	-1.07661	-0.352914	4.49846e-06	2.59878e-05	-0.113761	0.0976721	0.165143
ENSMUSG00000002319	Ipo4	46.5807	50.4212	53.4775	28.5722	26.4943	26.2863	53.143	53.5773	56.6365	25.6917	29.0074	29.6534	52.4351	59.2014	56.0933	26.9301	29.2846	28.2389	60.052	61.9159	68.6544	47.1431	46.8229	44.8469	Ipo4	-0.886642	2.37093e-16	3.06158e-15	0.119462	0.036997	0.20802	-0.955424	2.01173e-17	3.76647e-16	-7.99774	0.15647	0.00743296	0.0442426	-0.988977	7.15282e-18	1.30279e-16	-6.32057	0.340462	4.42076e-07	3.15741e-06	-0.455569	1.32303e-09	9.5661e-09
ENSMUSG00000002320	Tm9sf1	46.3961	46.8069	45.4914	47.7224	45.8769	45.7225	45.6959	44.0409	44.5806	42.2093	43.7871	43.7991	44.0154	43.6212	47.9423	42.7828	45.5802	44.0271	39.8506	42.2093	41.0808	42.2917	43.2847	41.342	Tm9sf1	0.00645579	0.864791	0.90347	-0.0461945	0.229138	0.55573	-0.049414	0.202	0.293756	1.0697	-0.0337007	0.377561	0.610522	-0.0336815	0.380755	0.469786	0.999431	-0.171695	7.4552e-05	0.000334606	0.0436432	0.262705	0.370683
ENSMUSG00000002324	Rec8	0.0453776	0.0257505	0.0584033	0.00834334	0.0411289	0.0417167	0.106822	0.0417167	0.0600572	0.02503	0.0417167	0.02503	0.0437125	0.0604779	0.112414	0.0421084	0.0421084	0.00834334	0.0825537	0.0445373	0.0421084	0.11145	0.0417167	0.00834334	Rec8	-0.754701	0.425065	0.528347	0.654008	0.413787	0.721797	-1.11826	0.194841	0.284939	-1.70985	0.706654	0.375192	0.608645	-1.44604	0.108733	0.163314	-2.04632	0.388035	0.635903	0.747664	-0.664966	0.436618	0.551276
ENSMUSG00000002325	Irf9	5.52619	6.10871	5.53726	5.4349	6.18965	5.54653	6.10199	6.35839	5.76134	5.14126	6.16747	6.19563	4.85137	5.4655	5.75321	6.3268	5.9579	5.67605	6.41442	6.55521	6.8249	7.65493	6.05728	7.63103	Irf9	2.60994e-05	0.999761	1	0.0865797	0.316476	0.642879	-0.0617068	0.473612	0.580135	-0.712717	-0.096965	0.275948	0.507742	0.162167	0.0720152	0.114463	-1.67242	0.206459	0.0187916	0.045701	0.100693	0.217896	0.318558
ENSMUSG00000002326	Gmpr2	5.12043	4.89631	4.90538	3.82103	4.51242	3.97531	4.94315	5.34741	5.6783	3.48567	4.57405	4.18482	4.73545	5.4655	5.71224	4.38588	4.82996	4.17995	5.27426	4.95446	5.54837	4.57979	4.40002	5.03945	Gmpr2	-0.279853	0.00681428	0.0142627	0.0957577	0.300811	0.629588	-0.388214	0.000297669	0.000819506	-4.05413	0.089549	0.333368	0.567657	-0.247059	0.0131171	0.025197	-2.75893	0.0793638	0.390277	0.529136	-0.1709	0.0749554	0.131446
ENSMUSG00000002329	Mdp1	8.93564	8.88925	9.90363	7.95433	8.25989	8.32867	8.74832	8.81431	9.8322	8.30084	7.55585	8.30084	10.1519	11.1932	10.3365	8.25989	8.95477	8.68286	9.4969	9.6928	9.66039	9.02237	10.0181	9.76988	Mdp1	-0.175879	0.0157048	0.0304142	-0.0195281	0.773807	0.92372	-0.180603	0.0139092	0.0285832	9.24839	0.191277	0.00632118	0.0392149	-0.290138	0.000128846	0.000348164	-1.51685	0.0577098	0.392565	0.531423	-0.00339039	0.959572	0.972688
ENSMUSG00000002332	Dhrs1	46.239	43.7684	52.2509	42.8152	41.3642	41.3483	49.9712	47.3837	52.7227	40.56	43.1291	42.3454	47.5074	53.8911	49.8365	34.0293	39.2443	36.9309	43.6254	43.6611	44.2921	29.8824	29.8824	29.0995	Dhrs1	-0.177438	0.00273959	0.00616003	0.0789672	0.15263	0.456763	-0.250768	6.02375e-05	0.000183446	-3.17559	0.0895395	0.106206	0.28083	-0.457059	1.51167e-09	7.64846e-09	-5.10455	-0.109356	0.0529688	0.10972	-0.566333	1.97009e-11	1.92977e-10
ENSMUSG00000002341	Ncan	0.0988501	0.198526	0.121594	0.261541	0.202642	0.28553	0.222569	0.128169	0.0948068	0.121594	0.228152	0.188294	0.256283	0.164307	0.198025	0.21474	0.39228	0.247637	0.302737	0.115586	0.0961358	0.0592245	0.128169	0.290162	Ncan	0.88538	0.0754207	0.123554	0.06231	0.908224	0.971993	0.316101	0.540158	0.640595	5.07304	0.600876	0.236955	0.462255	0.440874	0.309756	0.397321	0.733719	0.161079	0.762104	0.84238	-0.19963	0.710424	0.789276
ENSMUSG00000002342	Tmem161a	61.4629	60.781	57.0779	51.2129	52.4134	55.4081	60.8199	55.2021	53.9771	53.5845	47.833	52.1051	52.3369	52.5184	55.8721	52.2016	49.8365	52.1183	68.5645	70.5123	69.5373	61.6779	56.3033	62.2744	Tmem161a	-0.173018	0.00308827	0.00687564	-0.0777557	0.158386	0.466586	-0.147081	0.0109723	0.0230351	1.89157	-0.157395	0.0064415	0.0397842	-0.0600083	0.281634	0.366664	0.381259	0.219304	0.000231874	0.000929887	-0.212194	0.00034365	0.00104303
ENSMUSG00000002343	Armc6	13.5428	14.0411	13.5679	7.07035	6.92012	6.68919	13.2439	13.18	13.8759	6.95419	6.57753	7.45807	12.7546	12.7221	13.4462	5.62838	6.67859	6.23789	12.1579	12.9676	12.3566	7.07596	6.93196	6.91016	Armc6	-0.992696	6.00678e-17	8.53332e-16	-0.0304844	0.578324	0.829029	-0.942619	2.659e-16	3.99035e-15	30.9214	-0.0803247	0.15099	0.351122	-1.07291	2.00883e-17	3.3881e-16	13.3571	-0.134845	0.0194871	0.0471211	-0.841189	8.90394e-15	1.58171e-13
ENSMUSG00000002345	Borcs8	15.4823	16.4553	15.8912	24.793	24.6077	24.731	15.9521	16.3398	15.3828	21.3265	21.4087	24.367	14.6276	15.9553	15.14	21.4841	23.0436	20.6152	16.3995	16.0469	17.1701	19.4776	19.6059	20.1666	Borcs8	0.632494	1.45883e-13	1.22255e-12	-0.00464299	0.934318	0.980641	0.490651	1.36061e-10	8.57119e-10	-105.676	-0.0656447	0.251941	0.480006	0.510145	7.17084e-11	4.38095e-10	-7.7713	0.0525951	0.350091	0.487997	0.256499	3.77476e-05	0.000134062
ENSMUSG00000002346	Slc25a42	6.59742	7.4111	8.02278	8.07375	8.00146	6.73039	7.31739	6.20845	6.98196	6.70636	8.29466	8.70566	6.82096	6.20221	6.40518	6.36349	7.71741	7.07315	6.92012	7.79976	7.46316	7.2492	7.27854	8.95938	Slc25a42	0.0480126	0.62148	0.707962	-0.104566	0.294962	0.624228	0.204342	0.0433041	0.0788579	-1.95419	-0.180292	0.0788632	0.230148	0.119448	0.244479	0.325497	-0.662528	0.010831	0.911293	0.94544	0.0766608	0.42854	0.543371
ENSMUSG00000002365	Snx9	163.223	171.786	166.81	223.995	229.546	227.272	184.766	186.193	183.414	208.58	223.322	214.624	178.749	176.242	177.088	230.609	231.1	226.345	196.813	202.349	202.646	187.609	190.672	186.193	Snx9	0.440317	3.30742e-17	4.94815e-16	0.143956	9.58922e-06	0.000447973	0.221356	2.26658e-09	1.22052e-08	1.53767	0.084729	0.00429312	0.0295232	0.370844	4.34868e-15	4.89075e-14	4.37683	0.262309	4.98313e-11	7.66764e-10	-0.0923577	0.00187884	0.00496649
ENSMUSG00000002372	Ranbp3	124.144	132.056	129.346	93.5924	92.8647	96.1169	121.915	119.164	122.849	92.9271	93.8485	101.399	106.789	108.587	115.373	75.2236	85.8483	80.0124	104.531	108.074	109.497	89.1486	83.8741	86.6494	Ranbp3	-0.448103	7.16265e-13	5.44384e-12	-0.0830084	0.0415324	0.223337	-0.337665	8.31072e-10	4.73916e-09	4.06784	-0.221508	2.86182e-06	0.000119093	-0.457586	6.73276e-13	5.4068e-12	2.06578	-0.259251	1.74408e-07	1.35686e-06	-0.311032	6.78807e-09	4.40998e-08
ENSMUSG00000002379	Ndufa11	18.3494	18.767	21.2935	15.7728	16.5684	17.1879	18.5804	16.7235	20.2923	16.8573	15.8714	17.1007	15.7503	19.7718	18.4641	12.4873	16.1059	14.7374	14.2654	14.4414	18.4177	12.7221	12.7467	11.1881	Ndufa11	-0.237149	0.0178655	0.0342101	-0.0743043	0.431712	0.73531	-0.154023	0.117339	0.18635	2.07286	-0.118179	0.216486	0.438522	-0.318772	0.00282096	0.00619393	2.69737	-0.318205	0.00218395	0.0069317	-0.354832	0.00164399	0.00440194
ENSMUSG00000002393	Nr2f6	29.233	32.9031	28.7088	27.4524	25.214	22.9853	27.5987	26.6346	25.481	26.4208	20.0859	26.0479	21.9594	21.1318	24.0491	18.3064	21.3524	18.2814	23.4401	26.9936	25.2243	19.8009	18.4373	19.17	Nr2f6	-0.264599	0.00343701	0.00758688	-0.186186	0.0322219	0.19136	-0.146863	0.0957575	0.156857	0.788795	-0.43503	1.33663e-05	0.00038741	-0.214742	0.0233199	0.0422091	0.493626	-0.263047	0.00353787	0.0106795	-0.396752	8.89307e-05	0.000297517
ENSMUSG00000002395	Use1	20.178	19.7416	22.0173	30.4869	31.7235	31.4649	20.4009	20.891	21.1919	28.2992	27.1726	31.1684	22.067	23.7503	21.181	25.6195	28.2807	24.3873	18.928	18.0618	20.8175	24.252	22.3713	24.174	Use1	0.597499	7.0149e-11	4.07313e-10	0.0132296	0.84318	0.949439	0.46934	1.97024e-08	9.43094e-08	35.4764	0.112235	0.0972567	0.266134	0.223795	0.00138628	0.00321798	1.99398	-0.101421	0.139631	0.241702	0.294137	9.11141e-05	0.000304246
ENSMUSG00000002396	Ocel1	6.99268	6.24229	6.36094	6.71489	6.55059	6.89376	6.66184	6.73689	6.08252	6.84532	5.82993	7.22643	5.66537	5.31875	6.02626	6.59093	5.67605	6.17411	5.4127	6.26662	5.89484	5.30664	5.49693	5.78949	Ocel1	0.0431021	0.571287	0.664257	-0.00672184	0.929853	0.978944	0.0253618	0.740191	0.812243	-3.77304	-0.202684	0.0139922	0.0698855	0.11518	0.15705	0.223795	-0.568273	-0.156364	0.0514661	0.107144	-0.0816816	0.317488	0.431232
ENSMUSG00000002409	Dyrk1b	12.9149	13.9764	12.6789	38.9279	37.3279	36.5713	12.6548	11.0403	11.2075	34.442	32.2896	37.4148	11.2019	10.1951	11.2838	27.1491	30.2038	29.0903	9.16676	9.72543	9.7936	20.2572	18.0103	20.237	Dyrk1b	1.51287	1.25664e-21	4.29956e-20	-0.181828	0.0247194	0.161478	1.57691	1.07017e-21	4.74501e-20	-8.67253	-0.275531	0.00127743	0.0122113	1.40316	9.77936e-20	2.5579e-18	-5.09255	-0.462837	1.89751e-06	1.18421e-05	1.02651	6.30564e-15	1.14849e-13
ENSMUSG00000002413	Braf	70.1142	68.3433	61.4129	69.129	68.057	66.6009	68.0376	66.8752	63.9216	76.7328	67.6322	64.1121	74.0755	65.9144	71.8068	88.9079	76.3225	85.7944	81.181	79.0278	72.1125	90.7079	93.8197	96.9904	Braf	0.0307703	0.63052	0.715618	-0.00500378	0.937611	0.98224	0.0644431	0.316346	0.422505	-12.8789	0.0848391	0.188545	0.403589	0.243809	0.000438032	0.00110354	2.87378	0.218111	0.00145573	0.00483022	0.278431	7.45903e-05	0.000252322
ENSMUSG00000002416	Ndufb2	5.19257	5.36821	5.6408	5.4349	4.52808	5.82349	5.24523	5.05755	4.80081	4.72991	5.53517	5.14126	5.1986	6.97741	6.44478	5.71481	5.87925	5.69638	5.97644	5.59988	4.91943	5.85698	6.05728	5.06487	Ndufb2	-0.0471279	0.638078	0.722635	-0.102114	0.314243	0.641191	0.0268835	0.792576	0.85101	-0.263268	0.189806	0.0556982	0.182137	-0.09639	0.317219	0.404968	-0.507835	0.0208306	0.832757	0.891276	0.042144	0.667859	0.755657
ENSMUSG00000002428	Hltf	33.1205	32.3056	29.8702	47.6798	47.3837	48.2447	31.0781	31.1558	30.8906	47.5674	50.8301	44.0154	33.5938	30.6779	33.3692	60.9569	50.6973	55.3442	33.6049	33.408	30.6188	73.4165	76.5875	73.916	Hltf	0.59058	7.27919e-12	4.82482e-11	-0.0312239	0.602729	0.842688	0.610439	3.45566e-12	2.7456e-11	-19.5504	0.035986	0.547032	0.750037	0.771299	4.09358e-15	4.63065e-14	21.4333	0.0356691	0.550202	0.67632	1.1986	4.70556e-21	3.05846e-19
ENSMUSG00000002455	Prpf6	103.528	109.988	109.018	141.588	142.833	141.588	105.143	103.34	105.516	129.506	130.285	132.178	107.726	105.663	103.001	132.178	132.674	131.881	100.653	102.009	101.992	129.006	126.612	124.004	Prpf6	0.401802	2.89856e-15	3.10362e-14	-0.0383906	0.203154	0.525618	0.319998	1.67955e-12	1.38954e-11	-8.33532	-0.0276648	0.356089	0.589659	0.326744	9.63968e-13	7.54177e-12	-11.8108	-0.0819269	0.00918837	0.0247322	0.31721	2.27986e-12	2.58802e-11
ENSMUSG00000002458	Rgs19	77.075	78.2931	84.8524	46.068	46.7838	47.0257	81.5594	84.6377	86.9346	48.0356	48.3421	48.4258	83.2588	92.4551	86.7638	46.6445	51.7695	49.0199	85.2111	86.7795	93.739	63.574	64.3495	64.0069	Rgs19	-0.779331	1.88551e-18	3.4667e-17	0.0758976	0.0802836	0.323834	-0.805233	5.93451e-19	1.4805e-17	-10.6095	0.127388	0.00466752	0.0315508	-0.832064	2.05393e-19	5.01458e-18	-6.53172	0.145293	0.00148746	0.00492375	-0.46816	1.43298e-12	1.68881e-11
ENSMUSG00000002475	Abhd3	0.574376	0.379506	0.428589	0.790891	0.664091	0.802616	0.295307	0.55609	0.213786	0.827074	0.811768	0.447617	0.506366	0.578059	0.413774	0.879447	0.678033	0.678942	0.60725	0.467939	0.410612	0.568824	0.492071	0.780786	Abhd3	0.72678	0.00924092	0.0187854	-0.464571	0.151853	0.455766	1.02955	0.00147566	0.0036458	-2.21614	0.126609	0.659793	0.825809	0.581898	0.0311444	0.0546807	4.59604	0.109282	0.704076	0.799382	0.302947	0.267928	0.376412
ENSMUSG00000002477	Snrpd1	92.1232	81.6272	106.914	51.3816	50.8763	56.9025	92.0355	99.5723	106.028	54.95	57.729	55.7793	102.009	124.004	100.653	57.6586	55.7996	59.569	82.4028	71.0598	90.1162	60.2932	60.0231	62.0133	Snrpd1	-0.812259	2.13011e-11	1.32639e-10	0.0903339	0.259558	0.589832	-0.81885	1.43624e-11	1.04971e-10	-9.06471	0.220282	0.00824211	0.0477173	-0.910462	8.08559e-13	6.41247e-12	-4.13317	-0.203291	0.015499	0.0386931	-0.410971	1.75083e-05	6.56541e-05
ENSMUSG00000002486	Tchp	9.55281	9.15131	8.2285	8.66646	8.71633	8.05016	9.36296	8.44162	9.21537	8.43375	7.72521	8.04366	9.3597	8.38594	8.70009	7.52059	7.53552	7.02273	8.67314	9.18274	8.85994	9.94257	8.33171	8.63561	Tchp	-0.0785847	0.251952	0.345964	0.00772603	0.908136	0.971953	-0.158542	0.0262001	0.0505082	-20.5205	-0.023248	0.729829	0.864689	-0.25959	0.000758648	0.00184211	11.1661	-0.00724225	0.913907	0.947095	0.0063292	0.925042	0.94967
ENSMUSG00000002489	Tiam1	72.6221	74.5248	59.4753	78.4683	80.7317	76.3342	64.7365	59.6166	58.105	81.4187	74.0128	71.5648	62.6161	53.3461	62.5703	76.7614	70.9598	75.7089	61.8272	63.4974	55.2956	53.8653	53.5472	55.1754	Tiam1	0.196666	0.0100172	0.0202008	-0.172847	0.0241612	0.15938	0.314245	0.00013526	0.000389716	-1.81805	-0.206664	0.00804545	0.0468787	0.326665	8.61837e-05	0.000238827	-1.58066	-0.188536	0.0146161	0.0368177	-0.149343	0.0531662	0.0976866
ENSMUSG00000002496	Tsc2	160.322	172.889	149.585	169.329	169.392	160.808	159.879	151.418	147.658	161.494	155.386	162.294	147.016	140.962	153.328	151.057	152.256	150.89	168.005	177.714	159.778	133.064	132.584	134.544	Tsc2	0.0515831	0.250337	0.344087	-0.0710038	0.118065	0.401272	0.0626285	0.166741	0.250362	-0.882044	-0.127612	0.00695825	0.0421426	0.0423175	0.348778	0.437243	-0.331612	0.0677728	0.133208	0.232698	-0.335729	1.10195e-08	6.91707e-08
ENSMUSG00000002500	Rpl3l	0.0988501	0.0421084	0.0417167	0.0411289	0.0818663	0.0988501	0.0417167	0.0417167	0.0600572	0.00834334	0.0417167	0.02503	0.0437125	0.0257505	0.0594316	0.0592245	0.0789532	0.0253877	0.0433058	0.0993099	0.0421084	0.0253877	0.0417167	0.182778	Rpl3l	0.320431	0.609541	0.697264	-0.237386	0.72308	0.901427	-1.18897	0.146003	0.224107	5.00859	-0.448083	0.516333	0.72679	0.273279	0.69887	0.76446	-0.609886	0.0309665	0.961803	0.977649	0.0303496	0.962454	0.974641
ENSMUSG00000002504	Slc9a3r2	12.2032	14.8222	14.08	14.5901	14.3197	15.7126	12.7583	12.6466	14.1417	13.0676	13.0498	13.7123	11.8787	13.5349	12.5203	10.8685	12.3917	12.6397	10.1242	11.3894	10.4982	8.39801	8.70009	9.44038	Slc9a3r2	0.120559	0.104339	0.164003	-0.0543887	0.464817	0.756807	0.0121684	0.87058	0.909762	-0.22373	-0.114379	0.132174	0.322615	-0.0805209	0.2984	0.38476	0.703983	-0.358475	4.52895e-05	0.000212086	-0.270803	0.00255605	0.00658548
ENSMUSG00000002524	Puf60	163.306	163.999	172.257	132.649	136.265	137.282	157.312	159.201	160.933	133.678	133.268	137.168	155.291	167.363	160.205	115.732	128.88	115.469	131.566	138.629	145.439	134.215	126.933	128.587	Puf60	-0.298395	7.99476e-09	3.61494e-08	-0.0651517	0.100936	0.36782	-0.240617	5.97618e-07	2.34534e-06	3.69317	-0.0495006	0.208523	0.428466	-0.424506	2.24312e-12	1.67665e-11	8.57578	-0.266259	8.03194e-08	6.65074e-07	-0.0920683	0.0255908	0.0518108
ENSMUSG00000002546	Golga2	107.338	109.435	99.7019	161.812	161.594	160.031	108.81	106.75	106.643	152.601	147.526	150.794	112.291	106.643	113.555	155.494	161.915	156.225	105.412	109.82	103.735	220.135	216.277	219.895	Golga2	0.612664	3.28481e-19	6.87898e-18	0.0272661	0.417911	0.725021	0.48478	3.63564e-16	5.28459e-15	17.7796	0.0721675	0.0369123	0.137056	0.510713	7.25587e-17	1.08721e-15	7.07677	0.0123753	0.712066	0.805676	1.04129	1.30925e-26	2.82711e-24
ENSMUSG00000002550	Uck1	48.4022	48.7409	53.1321	42.1396	42.6186	41.9376	49.7955	47.7661	49.1118	41.1353	41.0534	41.646	44.7685	48.689	47.5674	39.3241	39.347	38.0683	47.1431	46.2187	48.4022	46.4206	44.4592	42.6853	Uck1	-0.245385	4.90612e-07	1.81334e-06	-0.0343675	0.383065	0.699668	-0.244007	5.88344e-07	2.31127e-06	7.09993	-0.0916867	0.0248702	0.105058	-0.271951	9.14691e-08	3.71264e-07	2.96609	-0.0835579	0.0394218	0.0856865	-0.0865222	0.0352011	0.0683667
ENSMUSG00000002578	Ikzf4	2.79694	2.64381	2.21493	2.7985	3.12022	2.78694	1.77368	2.44073	1.84947	3.00292	2.88093	2.77974	3.31093	2.37906	2.48204	3.04838	3.27414	2.76885	2.41195	3.06636	2.23117	2.51195	2.65282	2.64264	Ikzf4	0.194442	0.124989	0.191595	-0.340529	0.0161545	0.123553	0.528393	0.0003177	0.000870461	-1.55168	0.0879925	0.487308	0.705373	0.166915	0.177976	0.249329	1.89692	0.00795543	0.950272	0.970752	0.0302691	0.812325	0.8696
ENSMUSG00000002580	Mien1	7.11855	7.74103	7.63616	11.7728	11.9848	13.8596	6.03109	6.62297	7.35313	9.89708	10.6035	12.5081	7.47546	9.36552	7.84384	10.5834	12.6527	12.0577	5.93808	5.94968	6.50105	8.9099	9.30557	8.20599	Mien1	0.73744	2.75972e-08	1.17503e-07	-0.17439	0.136441	0.431785	0.721027	1.19934e-07	5.17378e-07	-4.13455	0.126907	0.254643	0.48265	0.519032	1.29853e-05	4.01777e-05	4.08987	-0.29191	0.0170635	0.0420133	0.522204	5.83264e-05	0.000200409
ENSMUSG00000002602	Axl	735.927	764.141	758.518	448.638	444.851	435.714	789.785	764.141	783.524	468.006	465.468	475.811	770.334	752.56	758.518	427.413	423.028	431.109	891.482	881.448	856.08	496.64	483.034	497.937	Axl	-0.764812	1.43082e-26	1.36979e-24	0.0495067	0.0400284	0.218025	-0.729893	5.74139e-26	6.09716e-24	-14.7433	0.0145743	0.533831	0.740399	-0.832012	1.01737e-27	1.58172e-25	-57.0876	0.219021	5.71153e-11	8.68527e-10	-0.831174	7.30492e-28	1.99949e-25
ENSMUSG00000002603	Tgfb1	33.0541	33.6538	33.7662	57.8713	56.7856	55.2732	34.508	34.8382	35.2915	46.613	45.0547	51.5814	30.0449	31.4649	31.2061	40.2324	46.9159	43.6415	26.9422	29.531	30.8269	22.6359	20.433	23.5632	Tgfb1	0.757856	1.30763e-15	1.48456e-14	0.0584259	0.300047	0.628759	0.450779	1.15027e-09	6.43663e-09	7.71539	-0.116251	0.0464108	0.16112	0.493783	2.25412e-10	1.29147e-09	-4.24755	-0.204925	0.000957005	0.00331997	-0.390209	1.82224e-07	9.48912e-07
ENSMUSG00000002608	Ccdc97	41.3191	44.2635	39.2543	50.4562	52.9153	48.8961	43.7752	40.7702	39.2875	48.5626	44.7627	51.0667	39.271	36.7664	39.44	45.2942	45.3531	43.1637	42.1279	43.4872	42.238	44.5638	43.533	46.89	Ccdc97	0.288088	7.00651e-06	2.26367e-05	-0.0108213	0.845123	0.95014	0.220665	0.000285484	0.000788754	-20.3917	-0.110952	0.0531151	0.176451	0.212852	0.000497066	0.00124132	-1.91841	0.0364681	0.510074	0.640898	0.0777496	0.162985	0.252487
ENSMUSG00000002617	Zfp40	8.30517	7.49329	7.98941	7.20313	6.82096	6.42735	8.40305	7.94108	8.89591	8.35952	7.95153	7.03828	9.07232	8.96742	9.86569	10.1832	8.65366	8.60184	8.05686	8.17202	7.68154	8.69029	9.80177	8.82059	Zfp40	-0.217787	0.0093548	0.018991	0.0851349	0.266806	0.596362	-0.114401	0.141487	0.21845	-1.34377	0.230937	0.00371609	0.0264246	-0.0279021	0.701989	0.76699	-0.120821	0.00849838	0.911691	0.945706	0.190263	0.0152299	0.0328281
ENSMUSG00000002625	Akap8l	18.2393	21.1696	20.3981	38.4645	40.9147	41.0587	22.3431	21.0821	22.0079	39.0997	37.21	38.7243	18.8142	19.6824	19.7818	36.1229	38.996	37.7982	26.4139	27.2984	27.1256	40.9196	40.1226	41.4267	Akap8l	1.01139	4.36828e-21	1.32232e-19	0.131381	0.0122704	0.10389	0.814007	2.47777e-18	5.50321e-17	6.1958	-0.0355138	0.485707	0.704262	0.9538	3.77111e-20	1.08254e-18	-26.8572	0.436753	1.89812e-10	2.58928e-09	0.599276	6.61198e-15	1.19948e-13
ENSMUSG00000002635	Pdcd2l	7.33881	8.08878	8.78403	6.80685	6.80172	7.13226	8.16205	8.67543	8.6875	6.39266	6.31482	6.58539	8.7979	8.92849	8.85994	6.40772	7.2248	6.33356	9.07415	9.46153	10.3337	8.17603	8.88367	8.44812	Pdcd2l	-0.222033	0.00276038	0.00620319	0.0772125	0.247568	0.575645	-0.403322	1.57909e-06	5.84757e-06	-5.22353	0.136738	0.0433647	0.1537	-0.415697	7.54788e-07	2.73056e-06	-3.04011	0.253596	0.00037529	0.00143486	-0.177405	0.00866271	0.0198527
ENSMUSG00000002658	Gtf2f1	70.3711	71.8301	74.2981	64.342	64.2095	66.0843	71.8396	69.1774	73.079	59.6449	59.4252	63.0698	76.1144	77.9553	78.2319	57.3537	61.7949	59.2522	70.718	70.5557	69.5156	62.6077	59.3077	61.6957	Gtf2f1	-0.153604	0.000135799	0.000370558	-0.0163689	0.646263	0.863966	-0.233331	2.10101e-07	8.79032e-07	14.2545	0.101704	0.00671509	0.0410568	-0.381466	2.96762e-12	2.17715e-11	-3.75076	-0.0384494	0.284682	0.418527	-0.199481	3.38709e-06	1.43066e-05
ENSMUSG00000002660	Clpp	47.4824	48.5482	53.0101	33.8484	35.3199	34.2359	52.5764	51.4717	54.8847	33.7237	33.7911	37.3438	50.2135	55.2259	50.6901	31.3424	37.549	33.3265	53.8653	56.5336	61.3721	43.9806	42.4339	44.5469	Clpp	-0.526457	7.77591e-11	4.48952e-10	0.0932201	0.0934658	0.352496	-0.601015	2.42599e-12	1.97101e-11	-6.44727	0.066725	0.225708	0.449645	-0.613777	1.62189e-12	1.23462e-11	-9.19861	0.203832	0.000590246	0.00215536	-0.389591	3.17961e-08	1.86291e-07
ENSMUSG00000002661	Alkbh7	3.98135	4.51357	4.6854	3.32297	3.5072	3.84622	4.03982	3.59171	3.83953	3.45802	3.10448	3.40887	3.02095	4.11758	3.25506	2.59637	2.6215	2.85926	2.23946	2.67119	2.78694	2.21931	2.55243	2.04018	Alkbh7	-0.305663	0.00674814	0.014141	-0.200565	0.061563	0.279863	-0.202593	0.076424	0.129049	1.01011	-0.354692	0.0021293	0.0175269	-0.351713	0.0059576	0.0123288	0.991602	-0.780173	9.57301e-08	7.83005e-07	-0.176929	0.189729	0.285166
ENSMUSG00000002664	Pspn	0.247422	0.198526	0.304142	0.131164	0.176075	0.11467	0.222569	0.230992	0.377651	0.198526	0.0573218	0.251251	0.292283	0.305082	0.112414	0.0776439	0.216127	0.0961358	0.156769	0.189009	0.112862	0.22773	0.192463	0.112862	Pspn	-0.833571	0.0997487	0.15777	0.119574	0.776486	0.924591	-0.923103	0.0642006	0.111181	-7.71996	-0.201037	0.650563	0.820322	-0.873266	0.107051	0.161148	4.34381	-0.722848	0.141813	0.244412	0.187039	0.720065	0.796683
ENSMUSG00000002679	Med6	18.0205	17.4437	20.5393	15.8735	16.8929	18.4739	17.4416	18.138	20.8581	14.8597	17.2247	16.9851	20.5064	21.8588	19.6764	16.211	16.3165	16.161	16.158	16.2751	18.0103	18.1432	16.7785	15.6466	Med6	-0.129063	0.0716575	0.118227	0.00861565	0.900341	0.968946	-0.19971	0.00729382	0.0158608	-23.1799	0.148418	0.0346835	0.13121	-0.348063	1.67499e-05	5.10938e-05	-2.34515	-0.150336	0.0373936	0.0819656	0.0026593	0.970156	0.979887
ENSMUSG00000002688	Prkd1	35.5924	33.3913	32.6006	39.1147	38.4277	37.3746	31.2269	31.3096	30.6081	39.6114	38.3792	38.6819	31.3482	29.8278	29.4456	38.8438	37.767	38.4198	28.8134	30.7508	28.699	27.5513	25.3619	27.7513	Prkd1	0.179201	2.95671e-05	8.79276e-05	-0.123676	0.00248413	0.0343117	0.324761	4.69585e-10	2.75541e-09	-2.62591	-0.163883	0.000132077	0.00229587	0.34461	1.318e-10	7.80676e-10	-2.10278	-0.201912	7.1721e-06	3.97101e-05	-0.13046	0.00204568	0.00537384
ENSMUSG00000002699	Lcp2	0.172094	0.11145	0.185578	0.397542	0.327763	0.331871	0.295307	0.360979	0.2675	0.379027	0.337913	0.21659	0.256283	0.251251	0.234632	0.385063	0.232838	0.363756	0.17632	0.261541	0.300376	0.296274	0.177662	0.0621905	Lcp2	1.19843	0.00226485	0.00516185	0.999227	0.0107923	0.0956835	-0.0147267	0.962546	0.974632	-0.0147381	0.692483	0.08038	0.233185	0.370507	0.262442	0.345175	0.535042	0.652565	0.0997332	0.184627	-0.696003	0.0834776	0.144423
ENSMUSG00000002718	Cse1l	288.068	264.548	280.75	138.167	139.016	139.016	254.494	271.922	259.796	153.12	163.391	152.658	280.334	275.97	270.291	156.933	148.468	152.466	246.205	234.874	235.508	163.348	173.378	166.468	Cse1l	-1.00074	8.98958e-25	6.12995e-23	-0.0836461	0.0198938	0.141034	-0.744916	8.34212e-21	3.02464e-19	8.90556	-0.011018	0.748724	0.876232	-0.852431	1.25577e-22	6.25759e-21	77.3675	-0.217242	3.63367e-07	2.63791e-06	-0.510099	6.81937e-16	1.53566e-14
ENSMUSG00000002728	Naa20	60.0069	57.9336	67.576	47.7661	48.7704	52.9153	63.9568	68.2774	75.037	48.7106	54.7733	50.6391	69.2013	74.7668	64.5648	53.4617	58.995	55.7707	62.4687	61.3331	67.0585	56.0579	60.8285	55.9361	Naa20	-0.310847	2.69979e-05	8.07942e-05	0.159267	0.0153518	0.11953	-0.425701	1.13395e-07	4.90913e-07	-2.67288	0.168564	0.0106703	0.0575377	-0.308276	2.43496e-05	7.26117e-05	-1.82884	0.042464	0.50229	0.634193	-0.143232	0.0296143	0.0589074
ENSMUSG00000002731	Prkra	21.2495	22.845	23.6143	26.213	27.0662	27.816	20.0128	21.0821	20.9458	24.9211	27.5513	26.7582	23.5426	25.8765	25.8623	29.0482	29.4557	28.2034	22.3745	22.2145	21.9917	23.7069	24.9059	24.5606	Prkra	0.260391	1.14653e-05	3.60662e-05	-0.125978	0.0213093	0.147166	0.352261	7.57761e-08	3.35987e-07	-2.79621	0.152265	0.00517876	0.0338641	0.204924	0.000228422	0.000597785	1.34584	-0.023672	0.649143	0.757958	0.135962	0.0120766	0.0267308
ENSMUSG00000002732	Fkbp7	1.64063	1.76321	1.57254	2.11113	1.68108	1.83303	1.63086	1.535	1.72908	1.693	2.01446	1.50996	2.27463	2.44119	2.08194	2.28294	2.48204	2.18648	1.54828	1.14722	1.62554	3.21202	2.74349	2.40642	Fkbp7	0.172274	0.327332	0.428294	-0.0234385	0.896124	0.96698	0.084588	0.636256	0.725816	-3.60894	0.44867	0.0109	0.0583233	0.0339892	0.827357	0.868564	0.0757556	-0.218978	0.241279	0.36922	0.959933	2.13549e-06	9.34497e-06
ENSMUSG00000002733	Plekha3	114.5	109.776	123.532	102.231	99.5431	95.858	115.443	126.871	129.28	92.5643	95.8693	96.225	125.845	130.285	126.636	105.739	105.121	106.404	143.155	137.926	143.881	119.765	121.703	119.552	Plekha3	-0.223779	1.94467e-06	6.71394e-06	0.0950275	0.0185316	0.134432	-0.382834	2.27399e-11	1.61523e-10	-4.02866	0.139421	0.000921916	0.00970034	-0.270612	4.95274e-08	2.07082e-07	-1.94097	0.290189	9.01701e-09	8.93608e-08	-0.235014	5.7199e-07	2.74538e-06
ENSMUSG00000002741	Ykt6	88.2995	89.9283	94.2202	75.6954	73.9835	80.2641	93.6468	96.5033	97.704	71.9244	75.9661	73.8731	93.8197	94.4528	91.3186	76.5307	81.2243	77.5009	89.2061	87.1294	94.2761	102.443	101.236	100.23	Ykt6	-0.245379	2.26882e-07	8.7346e-07	0.0793988	0.0406539	0.220198	-0.376346	1.76246e-11	1.27093e-10	-4.73994	0.0374496	0.323027	0.557621	-0.249369	1.6132e-07	6.37473e-07	-6.65878	-0.0102712	0.785197	0.858676	0.168174	7.48548e-05	0.000253128
ENSMUSG00000002748	Baz1b	268.764	281.62	235.508	262.698	256.803	255.827	253.908	245.946	226.345	292.048	263.104	254.858	240.475	212.994	239.047	273.995	252.363	274.509	256.22	259.354	231.1	273.583	279.403	284.027	Baz1b	-0.0151354	0.795285	0.852627	-0.111062	0.0642437	0.286356	0.156604	0.0108134	0.0227432	-1.41006	-0.180148	0.00395363	0.0276109	0.210768	0.000963461	0.00229657	-1.16997	-0.0712585	0.227269	0.352325	0.166498	0.00692418	0.0162498
ENSMUSG00000002763	Pex6	23.7104	24.5711	24.8347	36.5555	36.7204	34.5167	25.0751	24.3108	23.8561	34.5595	32.2171	37.1809	23.6478	24.0076	23.281	29.3905	31.5472	29.9138	23.7331	26.148	24.8087	28.0319	27.1644	30.2899	Pex6	0.559548	6.12972e-12	4.10634e-11	0.00224716	0.968243	0.993288	0.502869	9.68536e-11	6.25333e-10	223.78	-0.0438798	0.440824	0.666534	0.356509	2.41556e-07	9.29769e-07	-8.12468	0.0297582	0.597635	0.716934	0.194219	0.00123777	0.00340334
ENSMUSG00000002767	Mrpl2	31.0781	34.6789	34.5257	28.4434	27.4619	27.5143	34.6293	33.6049	36.205	24.9059	24.3229	29.4611	29.4557	35.1499	31.7809	22.5426	27.2849	23.0872	34.8382	35.4136	39.3836	30.9402	31.8031	29.1879	Mrpl2	-0.264529	0.00056368	0.0014124	0.0590851	0.388467	0.704504	-0.412996	1.16861e-06	4.40216e-06	-6.98985	-0.0597435	0.387111	0.619493	-0.404063	2.35507e-06	7.98612e-06	6.7633	0.127788	0.0661474	0.131915	-0.252885	0.000740153	0.00212281
ENSMUSG00000002768	Mea1	40.9305	43.4742	47.6668	43.3663	42.8506	44.3458	48.4573	47.15	49.0828	39.2335	41.7507	45.0213	44.0271	46.9903	42.6025	36.2727	39.3697	37.1915	47.6471	46.283	55.437	43.1291	39.1203	38.3753	Mea1	-0.014709	0.826032	0.875448	0.133494	0.050559	0.249507	-0.201415	0.0045478	0.0103009	-1.50879	0.0175607	0.792519	0.899955	-0.243446	0.000985924	0.00234637	-13.8631	0.174985	0.011738	0.030554	-0.305621	5.7196e-05	0.000196873
ENSMUSG00000002769	Gnmt	0.0825537	0.11145	0.21885	0.0997718	0.21885	0.147137	0.106822	0.196724	0.28487	0.215167	0.198025	0.2675	0.273475	0.21474	0.0948068	0.179558	0.149486	0.114216	0.230992	0.189009	0.218416	0.278675	0.128169	0.112862	Gnmt	0.21475	0.652725	0.734898	0.508045	0.270899	0.601086	0.31299	0.440831	0.548918	0.616067	0.472046	0.307939	0.542269	-0.2822	0.529883	0.615269	-0.597822	0.734767	0.104817	0.192244	-0.413709	0.330108	0.444671
ENSMUSG00000002771	Grin2d	1.16562	1.10859	1.14466	1.52813	1.35132	1.10632	1.16134	1.40445	1.02426	1.36936	1.1956	1.16722	0.920595	1.00388	0.906695	1.48627	1.26498	1.31459	1.10489	1.37005	1.23975	1.77109	1.58087	1.80303	Grin2d	0.210206	0.183111	0.264819	0.0595818	0.708115	0.895681	0.0631573	0.68702	0.769035	1.06001	-0.273515	0.109896	0.28702	0.520537	0.00291526	0.00638799	-1.90314	0.115412	0.465108	0.600575	0.475082	0.00229749	0.00597076
ENSMUSG00000002778	Kdelr1	96.9565	95.4138	103.021	123.694	124.384	125.21	98.1005	96.6999	101.801	109.079	115.708	120.526	101.603	108.734	101.155	112.497	125.178	118.503	91.3369	86.5558	97.9185	117.403	115.833	113.329	Kdelr1	0.338196	1.83539e-07	7.15524e-07	0.0060701	0.907981	0.97184	0.218624	0.00017588	0.000499277	36.0166	0.0762742	0.15172	0.352232	0.192882	0.000693981	0.0016956	2.52879	-0.100294	0.0638647	0.127966	0.331193	3.15988e-07	1.58067e-06
ENSMUSG00000002781	Tmem143	14.1144	12.9898	13.0587	14.0244	13.5702	13.2125	13.9403	12.8746	13.4302	14.9155	13.5836	15.4883	13.5001	12.794	12.85	12.3236	14.1918	11.9259	12.3566	13.3167	14.0922	11.6528	11.2265	13.1851	Tmem143	0.0243546	0.733261	0.802105	0.00395528	0.955857	0.988436	0.126571	0.07993	0.134211	32.0004	-0.035836	0.618382	0.800476	-0.0298168	0.682182	0.75037	0.832035	-0.0145081	0.839282	0.896187	-0.14243	0.0582554	0.10561
ENSMUSG00000002791	Pdxk-ps	0.487775	0.483686	0.456743	0.397542	0.602015	0.428589	0.43365	0.709815	0.340227	0.649372	0.649835	0.479093	0.326753	0.414216	0.558232	0.615498	0.678033	0.483686	0.535089	0.467939	0.732698	0.80212	0.816492	0.747104	Pdxk-ps	-0.0205043	0.935821	0.956543	-0.0106151	0.966611	0.992399	0.314124	0.202059	0.293769	-29.5922	-0.167521	0.521614	0.730894	0.470338	0.0679103	0.108739	-2.80763	0.256208	0.295366	0.430619	0.472363	0.0363494	0.070297
ENSMUSG00000002797	Ggct	11.4646	10.5398	12.0078	6.94725	7.35084	7.92145	11.1352	11.6083	11.5168	6.61832	6.78662	6.79244	13.3005	15.2082	14.1103	7.86494	7.53552	8.27408	7.7424	8.59442	8.08669	5.54837	5.65546	6.17204	Ggct	-0.615337	4.21975e-11	2.52483e-10	0.0115032	0.844699	0.95014	-0.762066	3.0597e-13	2.83674e-12	-66.2482	0.324512	1.86891e-06	8.63115e-05	-0.846951	2.7161e-15	3.16075e-14	-2.60992	-0.477424	8.01954e-09	8.04604e-08	-0.491719	7.67767e-08	4.22805e-07
ENSMUSG00000002799	Jag2	0.300376	0.397542	0.339035	0.368393	0.371241	0.348307	0.240819	0.411959	0.320354	0.443908	0.337913	0.404065	0.221653	0.342035	0.290162	0.504036	0.437365	0.498961	0.465217	0.450123	0.368858	0.672452	0.345728	0.634111	Jag2	0.0775673	0.786665	0.845578	-0.117961	0.689997	0.887567	0.309782	0.28579	0.389485	-2.62614	-0.294303	0.337779	0.571563	0.773947	0.010401	0.0204546	-2.62976	0.309585	0.264837	0.395942	0.310959	0.217506	0.318035
ENSMUSG00000002803	Btbd6	3.88074	4.34184	4.62186	3.01162	3.12022	2.98064	4.26067	4.37152	4.52971	3.39012	3.2616	2.99851	4.14908	4.71229	4.3446	3.3943	3.01628	3.52102	4.22838	4.22534	4.56199	3.38337	2.72691	2.88978	Btbd6	-0.493713	8.10613e-06	2.59359e-05	0.0360374	0.675496	0.87975	-0.449089	2.5345e-05	8.06014e-05	-12.4618	0.0393993	0.647189	0.817999	-0.412021	7.82252e-05	0.000218173	-10.4576	0.0196558	0.819359	0.882125	-0.537419	2.10101e-06	9.20239e-06
ENSMUSG00000002804	Nudt14	4.85463	5.93065	6.71744	5.20259	5.57726	5.68473	5.88437	5.28949	6.34725	4.99361	5.76701	6.15983	4.94918	5.93249	4.92179	4.58186	4.50357	4.36779	4.89981	5.16129	5.28166	4.10437	3.60582	3.66659	Nudt14	-0.0805654	0.449433	0.55193	0.00575533	0.956046	0.988485	-0.0506671	0.631521	0.721897	-8.80352	-0.144715	0.181817	0.394753	-0.226438	0.053406	0.0882187	1.56471	-0.181799	0.0972607	0.181268	-0.433401	0.000842018	0.00238643
ENSMUSG00000002808	Epdr1	70.9131	68.9783	74.669	68.0085	68.0291	65.4009	78.3099	77.3776	79.7866	69.7592	75.4136	71.3582	84.0682	90.6076	85.3013	74.7141	76.2381	74.5801	74.3451	74.5905	81.7611	60.1088	61.7366	60.4016	Epdr1	-0.0906804	0.0220255	0.0413489	0.134582	0.00101655	0.0180252	-0.121537	0.00262967	0.00621187	-0.903069	0.276739	1.43424e-08	1.73125e-06	-0.204318	4.06971e-06	1.34098e-05	-0.738304	0.103737	0.00898915	0.0242497	-0.33878	2.36374e-10	1.95393e-09
ENSMUSG00000002812	Flii	83.6248	89.2061	80.9654	89.4078	93.6468	89.6637	79.4483	76.4249	75.376	88.4416	86.8642	86.3103	72.7446	72.3252	76.262	77.411	85.66	79.4628	70.6272	73.2177	70.8948	65.7248	64.8003	64.1387	Flii	0.104836	0.00680922	0.0142567	-0.133176	0.000938518	0.0169667	0.178212	2.72813e-05	8.64338e-05	-1.33817	-0.19644	6.66076e-06	0.000227496	0.130967	0.00118892	0.00279254	-0.6667	-0.239878	2.11308e-07	1.61485e-06	-0.141532	0.00062917	0.00182415
ENSMUSG00000002814	Top3a	16.9013	18.9419	16.9103	15.5786	14.9623	15.8053	17.1497	17.2527	16.7869	15.4523	14.1436	15.0011	15.1225	14.4442	16.4743	14.6144	14.0191	14.8074	14.7517	16.4931	14.9822	15.8645	15.2897	16.109	Top3a	-0.18511	0.00189512	0.00437315	-0.0411319	0.450553	0.748189	-0.200093	0.00100518	0.00255055	4.86468	-0.195761	0.00111549	0.0110893	-0.0825223	0.155215	0.221489	0.421547	-0.189679	0.00147946	0.00489893	0.0331095	0.556723	0.663276
ENSMUSG00000002820	Atg4d	13.8128	13.7812	14.1001	9.13173	8.96997	8.62937	13.7919	12.8287	14.0594	8.27524	8.3187	8.45698	11.8074	12.3871	13.6417	6.78872	7.86981	7.30376	13.3917	13.4812	12.768	10.8675	9.12398	10.2534	Atg4d	-0.641706	8.82562e-12	5.79645e-11	-0.0369573	0.524988	0.795154	-0.698223	1.64926e-12	1.36681e-11	18.8927	-0.14239	0.0200462	0.0902429	-0.785222	2.45405e-13	2.09267e-12	5.51459	-0.0734016	0.212162	0.334481	-0.393692	2.95377e-07	1.48483e-06
ENSMUSG00000002825	Qtrt1	10.8472	11.2006	11.5818	4.77625	4.49915	6.04896	12.6115	11.8967	12.9176	5.07719	4.74571	5.27331	10.7034	11.4207	11.0366	5.35159	5.06212	5.04963	16.03	14.3415	15.6239	9.48835	9.4132	9.93051	Qtrt1	-1.14774	3.45104e-16	4.35504e-15	0.153094	0.02006	0.14171	-1.31044	5.17268e-18	1.08325e-16	-8.55973	-0.0209872	0.745132	0.873907	-1.1006	1.1702e-15	1.443e-14	52.4413	0.449647	1.59511e-08	1.50775e-07	-0.672268	2.95196e-12	3.27819e-11
ENSMUSG00000002831	Plin4	0.300376	0.519133	0.21885	1.25431	1.46183	1.52155	0.362793	0.230992	0.340227	1.1956	1.43709	1.04465	0.221653	0.23234	0.27072	1.2384	0.890007	1.13143	0.195321	0.207767	0.20221	0.296274	0.362793	0.308012	Plin4	2.12452	9.78244e-10	4.91627e-09	-0.0799573	0.805903	0.937261	1.99322	9.88258e-09	4.92457e-08	-24.9286	-0.422609	0.226788	0.45087	2.16006	1.52983e-08	6.83306e-08	-5.11126	-0.678214	0.0674944	0.13416	0.67056	0.0720301	0.127045
ENSMUSG00000002833	Hdgfl2	85.9264	88.962	88.208	80.2366	77.7329	80.1516	88.0145	84.5516	89.4525	77.7454	75.9661	80.6296	85.6728	89.9283	88.2557	77.1834	80.1914	75.9661	93.0539	95.1224	94.1168	90.1478	78.0724	82.0342	Hdgfl2	-0.144021	0.00103038	0.00248041	-0.00628044	0.875444	0.960453	-0.161077	0.000318049	0.000871295	25.6474	0.00396011	0.921231	0.967069	-0.177405	9.95121e-05	0.000273037	-44.7978	0.101647	0.0149057	0.0374357	-0.176355	9.53881e-05	0.00031759
ENSMUSG00000002835	Chaf1a	89.9497	91.2884	77.3404	59.9856	61.5889	59.9315	84.0025	79.884	76.723	67.466	59.8374	64.368	75.3488	67.9436	75.9176	52.2706	49.6364	52.8239	70.546	74.5038	64.1121	55.7252	52.3556	53.96	Chaf1a	-0.506078	1.72356e-10	9.54293e-10	-0.100231	0.0758748	0.314135	-0.329061	1.29968e-06	4.86734e-06	3.28302	-0.235438	0.000151204	0.00253537	-0.501359	3.7155e-10	2.06601e-09	2.12947	-0.304098	4.04288e-06	2.35378e-05	-0.366045	2.75262e-07	1.39127e-06
ENSMUSG00000002844	Adprh	58.4848	59.0319	62.9044	45.9874	48.506	44.7068	62.7237	63.5246	63.3895	48.5182	47.6869	50.2451	58.3697	62.5703	56.0579	40.9368	45.9532	45.586	57.1302	57.0147	64.0069	46.4416	43.3779	48.7106	Adprh	-0.37442	2.70944e-08	1.15497e-07	0.0722905	0.161967	0.471773	-0.373169	2.49839e-08	1.17992e-07	-5.16208	-0.0288216	0.574156	0.769181	-0.418354	2.94076e-09	1.43559e-08	14.5153	-0.0199679	0.696377	0.793606	-0.362369	5.4224e-08	3.05181e-07
ENSMUSG00000002845	Tmem39a	41.1883	41.6773	42.6729	64.7444	63.8416	62.4858	44.668	44.6184	44.7457	54.6845	57.0228	56.5546	46.1658	46.8229	45.2882	61.8479	63.5322	60.1174	51.7222	53.6744	54.4139	105.663	99.9591	101.359	Tmem39a	0.605831	3.41063e-18	5.97136e-17	0.0944106	0.0124593	0.10499	0.327957	7.71488e-11	5.07724e-10	3.47373	0.139208	0.000437366	0.00551282	0.42366	8.36471e-14	7.67154e-13	3.04335	0.347912	2.16955e-11	3.58835e-10	0.94167	9.29696e-25	1.23289e-22
ENSMUSG00000002846	Timmdc1	23.8075	25.0837	26.66	20.2269	19.096	20.6296	26.7267	26.742	30.5194	20.9631	20.1048	19.3799	25.9378	31.3596	27.6925	21.8277	23.1792	22.0471	33.5467	32.0019	35.7973	32.6459	30.3833	31.7235	Timmdc1	-0.333958	4.77003e-06	1.57692e-05	0.150295	0.0149846	0.117803	-0.472187	5.31006e-09	2.73584e-08	-3.14173	0.165928	0.00773078	0.0455593	-0.337839	2.57836e-06	8.70532e-06	-2.03606	0.422865	1.84634e-08	1.72509e-07	-0.096059	0.0959161	0.1625
ENSMUSG00000002847	Pla1a	1.24164	1.39765	1.45068	0.397542	0.462421	0.682216	1.68272	1.07523	1.39765	0.49163	0.649835	0.623007	1.38186	1.41584	1.49561	0.728308	0.538595	0.678942	1.25924	1.54828	1.49833	0.768324	0.653009	0.598475	Pla1a	-1.44648	1.38619e-07	5.49109e-07	0.000345952	0.998331	1	-1.22144	1.24267e-06	4.66457e-06	-3530.67	0.0707143	0.666051	0.829491	-1.1529	1.90303e-06	6.51116e-06	-16.3037	0.0703174	0.667226	0.771241	-1.09498	3.42791e-06	1.44664e-05
ENSMUSG00000002870	Mcm2	313.674	325.725	313.285	211.981	211.23	215.312	317.077	310.807	304.166	231.515	230.609	234.273	285.285	286.249	296.769	211.23	219.647	211.23	364.02	374.139	363.34	310.197	294.824	299.091	Mcm2	-0.57707	4.72468e-21	1.42356e-19	-0.031508	0.238849	0.565589	-0.420356	6.11324e-17	1.04123e-15	13.3412	-0.133733	1.47174e-05	0.000418768	-0.435438	2.68821e-17	4.39014e-16	3.25602	0.209548	2.83701e-09	3.11846e-08	-0.285117	1.77691e-12	2.05428e-11
ENSMUSG00000002871	Tpra1	29.9842	33.9953	34.9463	60.4554	57.3227	58.7302	36.1136	36.4205	37.1697	54.4875	55.5833	58.7397	32.4285	33.2581	32.4682	51.0667	59.1374	53.4917	39.7754	42.1454	44.0091	57.2531	54.6771	57.1571	Tpra1	0.837252	4.74311e-17	6.89436e-16	0.151362	0.00901753	0.0849761	0.621251	1.75582e-13	1.69764e-12	4.1044	-0.00908954	0.870087	0.940456	0.735286	2.5108e-15	2.95189e-14	-80.8936	0.349373	2.31273e-07	1.75363e-06	0.42598	1.49653e-09	1.07122e-08
ENSMUSG00000002881	Nab1	98.2019	94.6314	101.399	114.111	113.702	114.398	98.9101	105.216	103.954	107.202	110.041	106.84	114.398	113.866	114.398	129.006	118.597	127.399	97.0962	95.5285	94.3823	105.338	109.163	107.297	Nab1	0.218345	5.48152e-07	2.01627e-06	0.0662317	0.0705959	0.301969	0.0735066	0.045086	0.0816818	1.10984	0.220257	4.63184e-07	2.91809e-05	0.129133	0.00076816	0.0018621	0.586287	-0.0355524	0.324819	0.462423	0.165031	5.03492e-05	0.000175073
ENSMUSG00000002885	Adgre5	1.60028	1.20007	1.02849	1.38324	1.29462	0.929922	1.42255	1.45276	1.45674	1.1956	1.32961	1.41399	1.48345	1.36584	1.07208	0.805795	1.10747	0.906695	1.27699	1.26041	0.842872	0.638213	0.653009	0.494345	Adgre5	-0.0746106	0.657094	0.738618	0.208271	0.199456	0.521535	-0.139962	0.382398	0.491665	-0.672021	0.0499203	0.761213	0.883295	-0.473452	0.0112502	0.021925	-9.48416	-0.174876	0.306971	0.443215	-0.906659	9.72681e-05	0.000323461
ENSMUSG00000002897	Il17ra	21.8588	24.0002	20.2607	21.9808	21.752	21.5801	20.9085	20.9875	20.2736	22.2599	21.1148	21.3384	21.4666	19.3277	21.4087	22.644	20.6416	21.1919	23.4717	23.4683	22.0371	20.4949	17.1816	18.5575	Il17ra	-0.0134168	0.812457	0.865203	-0.0846371	0.142939	0.441282	0.0574215	0.318296	0.42473	-0.678444	-0.0852938	0.140045	0.334711	0.052225	0.364577	0.453278	-0.612296	0.0647287	0.2524	0.381753	-0.297844	9.53487e-06	3.73741e-05
ENSMUSG00000002900	Lamb1	296.769	300.125	253.908	305.619	309.702	301.668	322.458	315.94	297.191	327.889	311.315	301.668	276.841	261.551	282.402	319.716	296.769	309.702	413.433	427.413	379.388	315.94	337.233	333.625	Lamb1	0.112589	0.0387891	0.0687611	0.14082	0.0109804	0.0967939	0.00802168	0.878484	0.915069	0.0569641	-0.0479425	0.368125	0.601391	0.174316	0.00216961	0.00487054	-3.63595	0.523051	1.19027e-11	2.06902e-10	-0.305137	1.15833e-06	5.27684e-06
ENSMUSG00000002908	Kcnn1	1.35915	0.967773	1.17869	0.976626	1.07573	0.537439	1.05782	1.15925	0.896996	1.05029	0.928287	1.06138	1.12844	0.890492	1.17619	0.879447	1.08968	0.874267	1.5304	1.76184	1.49833	1.3798	1.21835	1.9041	Kcnn1	-0.480796	0.0242301	0.0450998	-0.163021	0.402189	0.712892	-0.0308148	0.87762	0.91455	0.189023	-0.128461	0.506051	0.719534	-0.166448	0.414561	0.50382	1.2957	0.462232	0.0123983	0.0319815	-0.112304	0.502158	0.613548
ENSMUSG00000002910	Arrdc2	1.37912	1.58017	1.06493	8.38594	8.45135	8.51273	1.14466	1.07523	1.34263	8.40678	7.15807	8.2285	1.2909	1.13072	1.05312	7.11951	7.91592	7.56426	1.99317	1.96657	1.83493	6.28146	5.37988	6.74246	Arrdc2	2.67834	3.53234e-21	1.09311e-19	-0.159892	0.334827	0.658813	2.74269	8.21407e-21	2.98937e-19	-17.1534	-0.194465	0.245164	0.471875	2.70581	1.8933e-20	5.76715e-19	-13.9141	0.548244	0.000718486	0.00256674	1.66192	2.64263e-16	6.41159e-15
ENSMUSG00000002944	Cd36	0.065305	0.128169	0.267938	0.16385	0.0970322	0.147137	0.18877	0.128169	0.230498	0.136646	0.164307	0.159111	0.185109	0.164307	0.180513	0.21474	0.13185	0.198987	0.138747	0.151719	0.218416	0.16104	0.0740489	0.130936	Cd36	0.000661815	0.998798	1	0.419236	0.315318	0.642063	-0.211936	0.598427	0.69239	-0.505529	0.413485	0.322468	0.557053	0.0122293	0.974984	0.984354	0.0295761	0.328114	0.435459	0.572269	-0.519551	0.234551	0.338
ENSMUSG00000002948	Map2k7	46.8502	42.4876	46.2737	56.9115	54.7062	56.5698	45.651	44.8469	43.8701	48.5963	48.0439	52.9552	43.6885	47.0204	45.0127	45.4731	49.7502	45.9688	38.6958	38.1384	38.2359	39.0849	39.6011	41.7959	Map2k7	0.311615	2.25463e-07	8.68685e-07	-0.012113	0.805423	0.937104	0.153623	0.00327931	0.00760411	-12.6825	0.00179424	0.970859	0.990751	0.0565228	0.254122	0.336097	31.5023	-0.235709	3.62551e-05	0.000172904	0.0657609	0.197469	0.294279
ENSMUSG00000002949	Timm44	48.1709	48.7409	48.9034	46.1738	46.7486	49.6122	49.8606	49.8973	48.0018	45.0042	47.6611	48.7183	47.7141	49.8568	47.3281	45.7029	47.1351	47.2514	51.1808	49.0406	53.1725	51.4509	49.8491	50.0888	Timm44	-0.0336975	0.40217	0.505549	0.0189086	0.63578	0.858684	-0.0641848	0.115547	0.183835	-3.39448	-0.00957702	0.810503	0.909325	-0.0484191	0.232948	0.312948	5.05575	0.0722147	0.0759756	0.147902	-0.0182792	0.645385	0.736923
ENSMUSG00000002957	Ap2a2	152.544	152.778	148.107	108.051	106.963	107.656	153.957	150.349	149.409	110.848	112.698	113.727	144.635	142.681	149.409	97.9816	104.559	100.488	147.593	149.767	145.294	110.369	108.432	108.213	Ap2a2	-0.4906	1.36943e-17	2.17965e-16	0.00105259	0.97128	0.994449	-0.427837	6.93962e-16	9.68855e-15	-406.46	-0.0541314	0.0715271	0.2155	-0.527567	1.90629e-18	3.90789e-17	9.74605	-0.0345528	0.242578	0.370647	-0.436788	4.1282e-16	9.60807e-15
ENSMUSG00000002963	Pnkp	16.109	17.4841	17.0578	17.2247	18.1987	16.8725	17.8888	18.2583	18.6494	16.091	17.0094	17.6404	18.5737	17.6444	17.1977	15.424	16.8864	14.9263	21.0266	23.0705	22.9174	17.5499	14.9896	16.4977	Pnkp	0.0460881	0.414561	0.518208	0.113611	0.0480001	0.241866	-0.111478	0.0526038	0.0934463	-0.981224	0.0762082	0.179244	0.391708	-0.178438	0.00335144	0.00726999	-2.34146	0.403246	1.29142e-08	1.23815e-07	-0.452554	1.25595e-09	9.11091e-09
ENSMUSG00000002968	Med25	95.1371	98.548	92.7867	92.7685	96.0902	91.9118	92.4551	88.0716	86.7482	87.2741	81.2243	93.8197	84.904	83.4003	84.8186	73.4707	81.7177	74.9259	83.4003	89.1073	86.6677	79.1799	73.4165	75.1746	Med25	-0.0286415	0.572362	0.665149	-0.0999865	0.0553724	0.26285	-0.0290994	0.569515	0.666382	0.291033	-0.178031	0.00126564	0.0121464	-0.139011	0.0105323	0.0206835	0.780823	-0.144371	0.00721811	0.0200303	-0.186608	0.000903214	0.00254208
ENSMUSG00000002980	Bcam	0.0268703	0.11145	0.0417167	0.0685755	0.129064	0.0657625	0.106822	0.128169	0.0257505	0.167502	0.00834334	0.02503	0.0789532	0.0257505	0.0772123	0.11145	0.0789532	0.0961358	0.102114	0.0445373	0.0421084	0.00834334	0.00834334	0.0257505	Bcam	0.741678	0.332321	0.43359	0.503086	0.51959	0.791667	-1.12599	0.191608	0.281035	-2.23816	0.110853	0.891797	0.951583	0.807275	0.277217	0.36167	7.28238	0.201326	0.802455	0.870543	-2.24402	0.0385655	0.0739571
ENSMUSG00000002981	Clptm1	181.52	187.886	184.122	184.122	185.95	183.194	181.409	173.629	179.821	176.968	172.644	183.054	171.257	177.577	174.649	160.264	177.186	164.617	160.694	165.423	167.463	155.291	144.848	147.593	Clptm1	-0.000570254	0.986882	0.99222	-0.0496377	0.159159	0.467491	-0.00609888	0.860956	0.902326	0.122868	-0.0805498	0.0257684	0.107858	-0.0614111	0.0860457	0.133649	0.762399	-0.165442	3.47223e-05	0.000166246	-0.141086	0.000304334	0.000932139
ENSMUSG00000002983	Relb	39.0162	43.0134	40.859	64.2643	63.9062	64.8678	43.3663	43.9584	44.3643	53.9529	53.4978	57.4996	38.4092	41.2275	39.6705	57.1302	62.2005	58.6511	47.9265	49.2179	51.2032	58.3287	54.7233	59.5763	Relb	0.652473	6.85953e-16	8.14842e-15	0.100678	0.0365213	0.206085	0.324231	3.16172e-08	1.47138e-07	3.22046	-0.0423071	0.37052	0.60383	0.576757	2.90496e-14	2.87011e-13	-13.6326	0.272116	1.11028e-06	7.27761e-06	0.218265	2.48846e-05	9.09548e-05
ENSMUSG00000002984	Tomm40	84.3504	86.3912	93.1611	40.4935	37.9237	38.9212	94.2563	91.0524	95.3361	38.99	37.8974	43.7167	79.1034	96.1924	87.9811	31.1391	35.4317	32.7843	87.8084	90.1478	96.021	48.7523	49.5817	50.9882	Tomm40	-1.16899	5.80872e-20	1.38511e-18	0.0893719	0.113339	0.39259	-1.22098	1.28473e-20	4.41901e-19	-13.6618	-0.00709837	0.898393	0.955213	-1.40335	3.79078e-22	1.72934e-20	197.701	0.0539839	0.333452	0.47133	-0.874862	1.59513e-16	4.02594e-15
ENSMUSG00000002985	Apoe	1.96568	1.73778	1.57254	1.75442	1.63135	1.37352	1.55411	1.50621	1.72908	1.57848	1.00017	1.39652	1.83493	1.85316	1.38459	1.4373	1.41653	1.29719	1.90714	1.67139	1.80009	2.0304	1.97484	2.66631	Apoe	-0.146291	0.353812	0.456451	-0.133751	0.393903	0.707955	-0.293404	0.0871144	0.144588	2.19366	-0.0619831	0.688101	0.842382	-0.276492	0.0988611	0.150522	4.46077	0.0341506	0.821881	0.883723	0.299967	0.0448362	0.0843919
ENSMUSG00000002996	Hbp1	12.4901	13.088	11.275	35.3603	32.9303	32.8066	13.6118	13.3472	11.9692	32.5628	30.0698	28.8996	12.8746	10.9977	12.3083	34.3422	31.9278	33.114	14.0022	13.8387	13.2504	30.7757	31.3096	30.5408	Hbp1	1.45906	9.47781e-23	4.19571e-21	0.0812316	0.23061	0.557422	1.23335	1.65509e-20	5.60368e-19	15.1831	-0.0254456	0.708108	0.854272	1.46008	1.22687e-22	6.12933e-21	-57.3803	0.160666	0.020171	0.0485393	1.17293	5.02611e-20	2.60329e-18
ENSMUSG00000002997	Prkar2b	136.181	124.068	144.808	99.7509	94.2202	99.7264	120.123	128.37	131.806	91.9739	98.7097	94.5654	153.616	157.974	156.134	98.8961	93.0389	93.9344	111.495	110.173	110.766	55.9682	62.6533	61.5814	Prkar2b	-0.461765	4.8634e-12	3.30704e-11	-0.0895337	0.0470849	0.239667	-0.414281	8.23974e-11	5.39162e-10	4.62709	0.210064	2.54984e-05	0.000649456	-0.710724	2.78964e-17	4.55196e-16	-3.38337	-0.282456	2.47232e-07	1.85941e-06	-0.885162	1.55254e-19	7.37704e-18
ENSMUSG00000003031	Cdkn1b	48.7259	43.2044	45.2447	85.3013	87.0328	83.8876	42.1396	44.0826	43.2044	84.0112	86.6286	83.4466	46.0281	44.4043	44.9806	88.5749	81.4855	83.4111	42.7503	41.6199	39.5307	77.004	81.4991	77.7752	Cdkn1b	0.903314	1.11145e-21	3.85713e-20	-0.0820975	0.0579418	0.270098	0.973286	1.32136e-22	7.14379e-21	-11.8552	-0.016767	0.689788	0.843012	0.903726	1.21137e-21	4.88416e-20	-53.8991	-0.145573	0.00146167	0.00484497	0.931645	6.55947e-22	5.0586e-20
ENSMUSG00000003032	Klf4	13.2222	13.2652	12.9022	18.129	17.561	16.241	18.6135	18.0427	17.022	19.016	18.8747	19.0891	14.85	14.009	14.4103	18.1961	17.8547	17.8292	19.4224	20.5586	20.5064	31.7692	32.824	32.7276	Klf4	0.397913	3.22417e-08	1.36007e-07	0.446175	2.47176e-09	3.8429e-07	0.086817	0.105156	0.169889	0.194581	0.135528	0.0232491	0.100227	0.316737	1.66132e-06	5.73976e-06	2.33706	0.618842	5.48445e-13	1.22371e-11	0.686333	1.10949e-15	2.36684e-14
ENSMUSG00000003033	Ap1m1	63.5834	65.6841	68.492	60.3947	60.5507	59.4671	68.3732	65.47	66.9624	57.8394	59.4671	65.1848	64.2381	67.0119	69.8575	56.0292	64.414	55.7707	56.6529	55.7478	62.6244	55.6356	55.5505	55.9113	Ap1m1	-0.132097	0.0106758	0.0214044	0.0222014	0.64957	0.865826	-0.139613	0.00721165	0.0157032	-6.28848	0.0238361	0.625765	0.804732	-0.193165	0.000388173	0.000985597	-8.10389	-0.177777	0.00092468	0.00321816	-0.0649183	0.198709	0.295733
ENSMUSG00000003037	Rab8a	62.8388	64.6138	68.2774	64.6708	68.1171	69.3684	60.1809	62.8179	61.4129	63.2319	64.5813	65.857	57.4686	62.2916	61.5328	57.3862	64.7287	60.3715	53.1007	53.5773	57.5585	51.9407	51.763	51.9119	Rab8a	0.0464627	0.263931	0.359492	-0.0856528	0.0450286	0.233836	0.0707317	0.0952785	0.156178	-0.825796	-0.110896	0.0110096	0.058764	0.0085677	0.837485	0.876703	-0.077259	-0.253522	6.79525e-07	4.67134e-06	-0.0768449	0.0775056	0.135368
ENSMUSG00000003038	Hmgn2	178.918	181.876	203.953	138.629	141.887	137.168	181.776	176.485	179.577	140.265	147.994	150.07	189.745	196.136	186.139	135.535	148.906	142.904	134.215	137.473	148.468	110.766	107.958	108.651	Hmgn2	-0.433205	3.94954e-11	2.36899e-10	-0.0684526	0.132147	0.425288	-0.295611	1.75537e-07	7.41123e-07	4.31848	0.0201647	0.651321	0.820548	-0.421354	7.62634e-11	4.65192e-10	-20.8957	-0.425928	5.81097e-11	8.80206e-10	-0.358736	5.84445e-09	3.8385e-08
ENSMUSG00000003039	Fam32a	61.5425	62.1443	66.0506	68.5137	75.2018	75.8311	64.7365	63.0339	67.7207	71.1737	75.6954	75.886	61.3434	64.6708	63.3575	68.1345	73.1215	69.8686	56.2952	56.8515	58.5812	68.5344	64.7199	69.1402	Fam32a	0.209414	2.30309e-05	6.9641e-05	0.0427868	0.32496	0.649519	0.188512	9.39546e-05	0.000277579	4.40583	-0.00272152	0.949818	0.981432	0.156594	0.000853797	0.00205406	-57.5391	-0.143677	0.00216084	0.00686399	0.236634	4.2495e-06	1.76652e-05
ENSMUSG00000003062	Stard3nl	29.8278	27.8532	33.4034	33.3312	34.6832	35.4438	33.5009	34.3075	34.8319	33.1273	33.7186	32.9843	35.5765	38.4694	31.1432	35.3296	34.4213	36.8369	39.3697	36.1812	41.1416	44.668	43.9458	41.0993	Stard3nl	0.186434	0.00706266	0.0147232	0.175244	0.0108316	0.0959004	-0.0398344	0.540274	0.640693	-0.227309	0.205025	0.00331869	0.0242829	0.0243515	0.705639	0.769877	0.118773	0.35843	3.20471e-06	1.90985e-05	0.153842	0.0184411	0.0389759
ENSMUSG00000003068	Stk11	80.6981	83.1219	82.1908	76.4929	75.1519	73.7588	80.3815	78.99	80.6172	74.4725	73.3986	76.3225	66.5145	68.3365	69.2535	58.8784	65.4359	59.1286	63.342	69.6909	67.9544	67.53	64.8187	69.8236	Stk11	-0.126285	0.00357252	0.00786635	-0.0357662	0.378478	0.695935	-0.0983529	0.0203011	0.0401722	2.74989	-0.269518	1.40785e-07	1.08572e-05	-0.155553	0.000654762	0.00160685	0.577154	-0.292619	2.75532e-08	2.49636e-07	0.00888457	0.829981	0.882232
ENSMUSG00000003070	Efna2	2.98064	3.77677	3.5707	3.66889	3.40887	3.41238	3.15545	3.03876	2.93475	3.14225	3.19859	3.95586	3.11396	2.539	2.56781	2.84516	3.70048	3.05292	2.29632	2.50687	2.49968	2.16522	1.94206	2.22187	Efna2	0.0267567	0.799628	0.855866	-0.173187	0.117558	0.40004	0.166048	0.134575	0.209343	-0.958775	-0.330872	0.00526106	0.0342754	0.221317	0.0589561	0.0962493	-0.668891	-0.495697	0.00012052	0.000514878	-0.207983	0.1108	0.183696
ENSMUSG00000003072	Atp5d	125.337	132.327	140.806	103.771	103.994	102.704	134.388	128.005	129.844	101.558	95.2423	110.848	108.177	125.664	115.806	73.3808	92.0871	82.2658	106.789	111.167	120.706	81.4718	75.0249	79.7333	Atp5d	-0.358748	1.84523e-05	5.6553e-05	-0.0217479	0.760723	0.918654	-0.353019	2.39075e-05	7.6317e-05	16.2323	-0.190029	0.0117752	0.0616153	-0.500567	8.57053e-08	3.48962e-07	2.63416	-0.235205	0.00234626	0.00739615	-0.518667	4.50597e-08	2.57404e-07
ENSMUSG00000003099	Ppp5c	94.5284	98.1005	97.2283	54.8933	54.2591	54.3505	89.7634	94.1312	97.0586	52.0542	53.9459	57.3147	90.1478	88.6723	91.9429	49.6626	51.8342	47.7224	80.9267	82.9868	87.099	58.4354	52.3556	53.3895	Ppp5c	-0.825945	4.39237e-19	9.00436e-18	-0.0457272	0.292404	0.621999	-0.782945	2.3294e-18	5.2214e-17	17.1221	-0.0983239	0.0281875	0.114501	-0.860303	1.862e-19	4.62737e-18	8.74968	-0.208133	2.94849e-05	0.000143074	-0.613503	3.34392e-15	6.5116e-14
ENSMUSG00000003119	Cdk12	119.964	116.844	96.4002	88.3146	88.774	86.2819	109.948	107.222	100.263	101.687	89.6207	87.1136	107.004	90.2069	104.989	101.976	92.3587	98.2415	117.045	117.604	100.409	109.988	112.077	114.346	Cdk12	-0.331961	6.86054e-05	0.000194242	-0.0635211	0.384798	0.701714	-0.191641	0.012901	0.0267233	3.01697	-0.137506	0.0660424	0.204349	-0.0438637	0.551732	0.63555	0.318994	0.0116274	0.872486	0.919716	0.00943587	0.896391	0.930183
ENSMUSG00000003123	Lipe	1.9041	1.99384	2.09349	4.28341	4.40166	3.25644	2.4626	2.46398	2.04018	3.83157	3.86188	4.42619	1.7744	1.8902	2.20469	4.82629	4.22534	4.46278	2.03135	2.16382	1.94024	3.13693	3.25506	3.02003	Lipe	0.983594	3.2024e-10	1.71447e-09	0.212734	0.0921916	0.349795	0.800307	1.22986e-08	6.04593e-08	3.762	-0.0350228	0.785112	0.895416	1.20622	1.66668e-12	1.26546e-11	-34.441	0.0328997	0.795315	0.865571	0.617814	6.22296e-06	2.51063e-05
ENSMUSG00000003131	Pafah1b2	155.828	147.768	167.083	128.88	125.814	130.091	150.07	162.974	163.306	127.001	130.903	126.26	166.042	172.644	162.614	134.022	132.473	133.457	156.973	147.733	157.877	150.163	151.673	146.477	Pafah1b2	-0.289306	2.02471e-08	8.75572e-08	0.0176847	0.653302	0.868477	-0.309288	4.85716e-09	2.51248e-08	-17.489	0.0920071	0.0241089	0.102906	-0.325366	1.44834e-09	7.34526e-09	-3.53632	-0.0241582	0.540427	0.66781	-0.0446634	0.262515	0.370494
ENSMUSG00000003134	Tbc1d8	0.172094	0.272555	0.267938	0.246261	0.202642	0.28553	0.454378	0.2675	0.28487	0.428589	0.273951	0.28328	0.326753	0.23234	0.326275	0.317527	0.251251	0.230498	0.410612	0.189009	0.430467	0.327763	0.345728	0.342035	Tbc1d8	0.0530975	0.87585	0.911935	0.4836	0.135061	0.430221	-0.0228352	0.938153	0.958472	-0.0472192	0.322188	0.32608	0.560402	-0.144385	0.65023	0.723413	-0.448138	0.461519	0.153508	0.260026	0.0748408	0.797251	0.857336
ENSMUSG00000003135	Cnot11	46.6869	44.8047	48.4022	40.5038	41.1353	39.3102	49.0469	47.7557	47.7059	39.1851	40.5413	40.5172	45.4866	47.586	44.2858	37.6132	41.4935	40.0278	46.587	45.6349	45.8038	48.0018	48.3023	44.668	Cnot11	-0.209606	1.17624e-05	3.69409e-05	0.0472122	0.2467	0.574865	-0.265233	2.04049e-07	8.55921e-07	-5.61788	-0.0266518	0.511998	0.7233	-0.205799	1.66071e-05	5.06659e-05	7.72177	-0.019005	0.639141	0.750228	0.0296404	0.466106	0.579324
ENSMUSG00000003153	Slc2a3	2.38786	2.23718	2.12034	7.71993	6.90463	7.30215	2.19189	2.54784	2.18878	7.05396	6.96259	6.52372	2.07754	1.83469	1.86759	4.51658	4.67151	3.83295	1.46502	1.61237	1.21743	3.4379	4.33626	4.10949	Slc2a3	1.70216	1.0986e-17	1.78364e-16	0.0384465	0.756782	0.917029	1.57041	1.25577e-16	2.01859e-15	40.8467	-0.221973	0.093211	0.259077	1.16883	1.03628e-11	7.05643e-11	-5.26566	-0.657231	3.85566e-05	0.000182982	1.47063	3.81513e-13	4.96938e-12
ENSMUSG00000003154	Foxj2	49.4254	52.6511	43.2847	51.7016	49.4486	48.4258	46.2256	41.9137	40.7977	54.9096	46.9836	49.2389	44.7985	40.3294	45.1738	54.4018	54.3772	58.6906	56.0238	59.945	50.9421	64.1207	63.7898	63.7204	Foxj2	0.04626	0.477801	0.579227	-0.169373	0.0138804	0.112252	0.227735	0.0013524	0.00336265	-1.34458	-0.154018	0.0240568	0.102784	0.362868	2.95281e-06	9.88884e-06	-2.35601	0.201871	0.00334335	0.0101539	0.202341	0.00279051	0.00713189
ENSMUSG00000003161	Sri	35.712	34.8928	38.9029	32.7843	32.5699	36.9631	36.441	34.0064	39.1595	33.8017	33.8484	34.5379	38.0934	40.5357	38.1212	33.6743	34.039	33.6654	33.114	31.0747	34.1832	25.8924	26.3805	26.3839	Sri	-0.0997136	0.0477223	0.0826517	-0.000242788	0.996004	0.999898	-0.0985826	0.050257	0.0898605	406.044	0.0927473	0.0611217	0.193722	-0.202999	0.000190272	0.000503163	-2.18873	-0.154912	0.00312795	0.00957	-0.321481	3.20246e-07	1.59909e-06
ENSMUSG00000003166	Dgcr2	54.9381	56.5269	56.5777	59.7787	61.9071	60.9158	55.3817	54.3365	56.2737	58.1474	63.2319	64.6138	54.6019	54.6143	54.6771	59.7461	61.2734	58.1385	48.5396	49.1318	48.9156	57.9866	56.6365	58.458	Dgcr2	0.119773	0.00751815	0.0155715	-0.017882	0.675372	0.87975	0.16295	0.000481361	0.00128447	-9.11253	-0.0360527	0.400885	0.63165	0.128142	0.00469437	0.00987876	-3.55429	-0.197055	5.70106e-05	0.000260754	0.239564	2.99757e-06	1.28004e-05
ENSMUSG00000003184	Irf3	18.4576	18.4957	18.2685	17.8526	18.1323	19.3689	19.0304	19.7337	19.5825	18.3416	18.0761	19.1732	17.6034	18.3568	18.6568	17.3495	17.9719	16.7479	19.72	20.8294	22.1991	19.2286	17.6444	17.7987	Irf3	0.00242946	0.957447	0.971849	0.0793085	0.085737	0.334992	-0.0700602	0.12775	0.199991	-0.883389	-0.016078	0.724417	0.862109	-0.0692008	0.140369	0.203683	4.30408	0.18288	0.000233477	0.000935351	-0.198308	9.07716e-05	0.000303259
ENSMUSG00000003190	Bcl2l12	4.70238	5.85512	4.47833	3.49522	3.54864	3.34492	5.14865	3.82334	4.14699	3.32648	3.80204	3.36924	4.16993	4.34874	4.1711	2.83144	2.85418	3.08168	4.28482	4.27878	3.61188	2.90253	2.56409	2.62059	Bcl2l12	-0.522112	6.03899e-05	0.000172211	-0.196413	0.0755884	0.313218	-0.312633	0.0112972	0.0236507	1.59171	-0.233772	0.0373023	0.137846	-0.534112	0.000126337	0.00034181	2.28476	-0.297537	0.00988007	0.0263279	-0.587951	5.02887e-05	0.000174894
ENSMUSG00000003198	Zfp959	7.31025	6.40518	7.65018	10.373	9.91401	10.4194	6.5059	7.49329	7.0623	9.37403	9.77426	9.5127	6.73039	7.92793	7.56979	11.2996	9.40643	9.80177	7.17342	6.5103	7.18032	10.8959	12.3269	11.9579	Zfp959	0.525677	2.93684e-08	1.24617e-07	-0.0202028	0.797665	0.934126	0.44697	8.98216e-07	3.43891e-06	-22.1242	0.0568479	0.46748	0.689186	0.45558	4.44942e-07	1.65429e-06	8.01401	-0.0330933	0.674827	0.777299	0.753693	4.90504e-12	5.3017e-11
ENSMUSG00000003199	Mpnd	27.5513	31.3807	30.3869	37.4821	36.3619	39.9006	34.4165	32.577	34.8725	36.1391	37.5135	41.13	30.2424	34.3028	33.5503	34.5379	37.4657	33.0041	30.2247	31.3758	33.2838	29.6534	27.37	28.9335	Mpnd	0.34914	1.52549e-06	5.31868e-06	0.190614	0.00336328	0.0427202	0.170845	0.00660281	0.0144977	0.896284	0.13481	0.0328977	0.127307	0.0983214	0.10922	0.163945	0.729334	0.0877846	0.157398	0.265227	-0.142273	0.0260673	0.0526439
ENSMUSG00000003200	Sh3gl1	73.6452	76.8847	78.6399	70.5647	71.0388	70.546	79.0161	75.8638	80.8842	67.1404	68.057	71.0747	68.5022	69.2013	70.4216	59.7117	66.2094	59.7461	63.6074	69.1178	73.9057	79.7102	72.7909	73.8955	Sh3gl1	-0.111036	0.0172473	0.0331243	0.0406682	0.361601	0.681077	-0.192646	0.000123682	0.000358644	-4.73703	-0.138732	0.00363342	0.0259845	-0.166393	0.000788164	0.00190631	1.19938	-0.151696	0.00166661	0.0054417	0.133269	0.00508145	0.0122674
ENSMUSG00000003208	Yju2	9.49389	9.82761	9.84221	10.4768	9.28663	8.44488	10.4652	9.97735	9.69419	8.43375	8.35952	8.96212	8.7979	9.8322	9.0404	7.09448	8.30288	9.16005	8.54625	8.67937	8.70566	9.14116	8.99215	8.93962	Yju2	-0.0534686	0.47713	0.578666	0.0467076	0.527998	0.796794	-0.22689	0.00495936	0.0111564	-4.85768	-0.077798	0.303721	0.537472	-0.1783	0.0280171	0.0498019	2.29183	-0.169647	0.0310368	0.0703241	0.0620805	0.423692	0.538595
ENSMUSG00000003226	Ranbp2	162.102	157.012	125.428	133.031	133.457	129.937	144.458	137.702	123.879	167.886	135.535	119.893	152.021	130.039	153.544	180.518	143.072	172.376	178.413	174.587	136.386	186.484	206.129	201.101	Ranbp2	-0.155384	0.185658	0.267801	-0.123539	0.289543	0.618485	0.0485617	0.675997	0.759691	-0.393088	-0.0233233	0.839663	0.923958	0.184076	0.115651	0.172345	-7.89239	0.138223	0.232721	0.359166	0.287891	0.0150362	0.0324465
ENSMUSG00000003228	Grk5	33.5994	31.9765	32.4285	32.6168	33.0987	34.8102	32.7559	34.3798	32.966	35.7169	37.6069	34.6608	33.2069	33.3145	33.3358	34.0739	32.897	35.7812	29.6864	30.0863	29.8109	25.1765	26.5416	25.5168	Grk5	0.0364429	0.3857	0.489083	0.0307143	0.463735	0.756123	0.108936	0.0122624	0.0255066	3.54676	0.0275011	0.511578	0.723111	0.040371	0.336277	0.425027	1.46798	-0.12913	0.00411124	0.0122037	-0.214347	1.97831e-05	7.35397e-05
ENSMUSG00000003233	Dvl3	69.3356	76.2823	68.3146	77.063	75.7089	68.4703	70.0702	67.466	69.5568	76.1693	74.9719	81.4058	67.8247	64.6138	66.4265	72.9035	74.9017	72.3974	78.7325	83.4219	77.161	84.4023	85.6096	87.9125	Dvl3	0.0485737	0.313774	0.414051	-0.0451952	0.349767	0.672309	0.166507	0.00132152	0.00329261	-3.68418	-0.103754	0.0371915	0.137674	0.147156	0.00415388	0.00882547	-1.41832	0.16291	0.00154533	0.00509016	0.108565	0.0264218	0.0532601
ENSMUSG00000003234	Abcf3	49.7569	52.0046	51.3761	55.1316	53.9258	57.1081	49.1318	50.7947	49.0343	51.9737	54.6081	54.4139	51.5886	52.2766	50.2219	51.4209	56.7509	53.5611	50.2932	49.1707	49.2807	56.2294	56.7296	54.856	Abcf3	0.117417	0.00858608	0.0175386	-0.0399246	0.352443	0.674121	0.111959	0.0122175	0.0254214	-2.80426	0.00879143	0.836341	0.922129	0.0689427	0.111378	0.166771	7.84204	-0.0419601	0.328509	0.466038	0.173989	0.000229156	0.000716673
ENSMUSG00000003235	Eif2b5	93.1611	91.4234	91.1708	81.7611	84.5327	79.371	92.2484	91.3886	94.0353	79.3545	81.9851	81.4058	88.6912	89.7473	90.8464	76.4027	83.371	78.1397	92.005	92.578	92.9611	90.672	84.0025	86.3227	Eif2b5	-0.166947	1.00702e-05	3.18167e-05	0.00999782	0.755402	0.916512	-0.193913	8.52048e-07	3.27377e-06	-19.3955	-0.0341668	0.291713	0.525074	-0.179647	3.3711e-06	1.12085e-05	5.25794	0.00945515	0.76817	0.846822	-0.0894045	0.008515	0.0195465
ENSMUSG00000003269	Cyth2	37.6333	40.7869	45.1738	54.95	57.3227	56.1086	44.5278	45.1026	45.6426	47.6798	51.2391	52.7003	43.2923	49.4918	43.8701	48.6662	56.4082	53.0008	43.0241	42.6103	47.1866	55.3012	50.0716	53.5149	Cyth2	0.449007	2.04776e-08	8.84752e-08	0.133209	0.0398327	0.217283	0.163524	0.0117155	0.024458	1.22758	0.145195	0.0258317	0.107983	0.210226	0.00159478	0.0036639	1.4479	0.10536	0.100237	0.185401	0.258865	0.000172091	0.000549617
ENSMUSG00000003271	Sult2b1	0.300376	0.465217	0.153558	0.276803	0.31245	0.163345	0.204062	0.2675	0.178878	0.331871	0.366507	0.299885	0.240133	0.23234	0.309131	0.266818	0.232838	0.465217	0.336483	0.278675	0.300376	0.176766	0.128169	0.217053	Sult2b1	-0.18537	0.581173	0.672613	-0.36561	0.29308	0.622749	0.633114	0.0648325	0.112106	-1.73167	-0.0915807	0.780958	0.893403	0.24676	0.448377	0.537787	-2.69446	0.14201	0.653693	0.76111	-0.838378	0.0253654	0.0514026
ENSMUSG00000003273	Car11	1.45068	1.69823	2.26286	2.91093	2.21258	2.33895	1.69757	1.50621	1.7108	2.56482	2.24922	2.45568	2.07754	1.8902	2.02076	2.74168	3.0915	2.66565	2.31129	2.03182	2.22069	3.40771	2.77186	2.95657	Car11	0.471457	0.00149236	0.00350102	-0.123003	0.412783	0.720563	0.564816	0.000299919	0.000825234	-4.5919	0.163802	0.256606	0.484914	0.50302	0.000456869	0.00114817	3.0709	0.294527	0.0416288	0.0896117	0.474154	0.000553473	0.00162162
ENSMUSG00000003279	Dlgap1	0.115586	0.309131	0.251251	0.522076	0.415123	0.428589	0.561818	0.4985	0.53371	0.167502	0.464739	0.417443	0.523469	0.542469	0.464739	0.43365	0.357386	0.51654	0.410612	0.520746	0.594321	0.453071	0.574376	0.598475	Dlgap1	1.11489	0.00281316	0.00631305	1.34404	0.000347161	0.00815808	-0.729344	0.0194615	0.0387404	-0.54265	1.28332	0.000614363	0.00715799	-0.239599	0.391643	0.48099	-0.186703	1.26677	0.000707588	0.00253246	0.0971191	0.712376	0.790788
ENSMUSG00000003282	Plag1	8.30517	7.38544	5.36153	10.0686	9.93607	8.60184	7.75097	7.54823	6.47783	12.2754	9.92655	8.37853	8.95708	6.08252	7.88255	13.414	9.87712	12.8155	9.81523	9.80177	8.34905	12.4553	12.9776	14.1608	Plag1	0.468876	0.00299287	0.00668238	0.0746061	0.630518	0.855648	0.475004	0.00228135	0.0054547	6.36682	0.134475	0.383975	0.616403	0.660578	3.7383e-05	0.00010879	4.91226	0.435115	0.00549135	0.0157125	0.503608	0.000478444	0.00141631
ENSMUSG00000003299	Mrpl4	39.0997	42.8152	47.5495	34.6355	33.3043	34.9517	40.8525	41.342	44.9857	33.5503	33.9501	35.698	36.9631	41.9886	40.4122	28.5341	34.2124	29.9138	38.3753	39.4783	43.8265	32.8463	30.1422	33.3618	Mrpl4	-0.328235	3.52027e-05	0.000103593	-0.0235619	0.728278	0.903963	-0.300434	0.000116742	0.000339889	12.7508	-0.115563	0.0969435	0.265839	-0.367655	8.8679e-06	2.79181e-05	3.18141	-0.0881779	0.200275	0.319794	-0.335791	3.02221e-05	0.000109159
ENSMUSG00000003308	Keap1	48.2373	48.1405	46.6521	41.9464	42.6729	40.1016	43.8326	42.9045	41.764	42.5825	42.2093	44.1028	42.4642	41.3275	45.039	40.3484	41.5474	38.5039	34.311	36.1017	34.5379	37.9864	37.4491	37.1364	Keap1	-0.19762	5.09284e-05	0.000146802	-0.154394	0.000899576	0.016524	0.00434526	0.919617	0.946501	-0.028144	-0.151275	0.00110148	0.0109887	-0.0975708	0.0300643	0.0529902	0.644991	-0.446541	6.55341e-12	1.19027e-10	0.101351	0.0278118	0.0557556
ENSMUSG00000003316	Glg1	428.544	429.572	360.629	591.87	589.114	594.71	392.104	371.535	360.629	617.316	611.021	575.895	370.918	333.387	372.159	611.021	553.793	598.087	397.788	403.569	348.609	462.286	481.674	481.674	Glg1	0.548163	3.93662e-11	2.36336e-10	-0.112027	0.0612447	0.2792	0.682531	1.46379e-13	1.43239e-12	-6.09257	-0.175695	0.00468381	0.0316389	0.712172	5.02419e-14	4.78159e-13	-4.05345	-0.0816714	0.166626	0.277078	0.312808	4.92934e-06	2.02103e-05
ENSMUSG00000003341	Atp8b3	0.153558	0.162841	0.21885	0.246261	0.247637	0.300376	0.173447	0.214033	0.127218	0.198526	0.273951	0.315209	0.221653	0.0604779	0.198025	0.352234	0.437365	0.298279	0.138747	0.170708	0.20221	0.143878	0.244831	0.201562	Atp8b3	0.57499	0.131895	0.200473	-0.0740225	0.857059	0.954232	0.619659	0.111764	0.178693	-8.37121	-0.349553	0.417501	0.645534	1.3679	0.00100236	0.00238257	-3.91328	-0.068375	0.86749	0.916738	0.188808	0.640827	0.733269
ENSMUSG00000003344	Btbd2	27.4263	29.6068	26.8969	47.5405	46.2118	45.2447	26.3839	26.0868	25.3315	41.4343	38.9346	43.8455	23.1241	25.3619	23.993	34.8596	38.827	35.4006	20.9843	21.8126	22.6024	26.4085	26.0565	26.1244	Btbd2	0.729035	7.65219e-16	9.03479e-15	-0.107991	0.0505696	0.249507	0.673274	1.24685e-14	1.4355e-13	-6.23451	-0.21122	0.000406029	0.00520499	0.589289	8.25525e-13	6.52961e-12	-2.78993	-0.358998	1.65059e-07	1.28877e-06	0.265619	2.94211e-05	0.000106415
ENSMUSG00000003345	Csnk1g2	132.806	140.463	142.239	159.975	157.877	159.008	138.084	133.678	135.535	156.134	148.983	164.756	115.418	123.445	127.629	122.064	141.493	128.477	104.238	107.656	111.167	114.251	106.769	111.079	Csnk1g2	0.199109	0.000232162	0.000614371	-0.0284693	0.561731	0.817644	0.205053	0.000167239	0.000476487	-7.20258	-0.181827	0.000732244	0.00819254	0.0956542	0.0597091	0.0973642	-0.526073	-0.363096	1.72894e-08	1.62085e-07	0.0397282	0.430324	0.545383
ENSMUSG00000003346	Abhd17a	59.4943	61.5231	63.4974	55.3817	55.3012	52.6732	60.5902	58.0739	59.9051	51.7069	49.3255	58.2509	49.6283	54.4078	53.3331	39.7374	46.9686	40.1071	45.0213	46.7931	48.8556	38.9714	37.1809	40.0895	Abhd17a	-0.175769	0.00677364	0.0141898	-0.047241	0.439638	0.740845	-0.168276	0.00951986	0.0202972	3.56209	-0.230421	0.000626576	0.00727412	-0.314688	1.84491e-05	5.5987e-05	1.36571	-0.391933	3.20928e-07	2.36516e-06	-0.27511	0.000139683	0.00045349
ENSMUSG00000003348	Mob3a	10.7592	10.4031	9.12914	9.91654	9.7874	8.60184	10.5613	9.46153	8.94543	9.75341	9.42783	9.68241	9.06217	8.38594	9.57658	8.32034	9.25522	8.55874	9.27394	10.7948	10.2951	9.48835	8.36834	8.18645	Mob3a	-0.0945666	0.2227	0.312195	-0.0617854	0.419702	0.726183	-0.0025595	0.973517	0.982618	0.0414256	-0.160693	0.0438097	0.154687	-0.0481734	0.547562	0.632096	0.299786	0.0066395	0.92981	0.957463	-0.222223	0.00708767	0.0166074
ENSMUSG00000003352	Cacnb3	93.2365	99.5108	96.1535	104.913	106.099	104.969	95.0489	90.1952	94.733	100.606	98.4598	108.977	87.0182	90.7421	92.7183	89.0741	100.527	90.132	79.4212	82.9276	88.4882	80.1367	76.1376	80.7796	Cacnb3	0.129702	0.0134417	0.0263784	-0.0452499	0.371677	0.689823	0.136851	0.00968705	0.0206107	-3.02433	-0.0950586	0.0663872	0.204821	0.0468136	0.358245	0.446759	-0.492471	-0.204771	0.000272556	0.00107791	-0.080631	0.122739	0.199942
ENSMUSG00000003354	Ccdc65	0.844679	0.902457	0.745003	1.03506	1.18515	1.23495	0.755343	0.463801	0.841885	1.03506	0.884466	1.22423	0.691037	0.947472	0.890007	1.11637	1.07094	1.41422	0.51518	0.648896	0.69497	0.622018	0.726015	0.687806	Ccdc65	0.473785	0.0159708	0.0308893	-0.314286	0.143945	0.442771	0.64271	0.00314365	0.00731433	-2.04498	0.0148435	0.940996	0.976573	0.511923	0.00944143	0.0187574	34.488	-0.426895	0.0541883	0.111877	0.138857	0.539202	0.647162
ENSMUSG00000003355	Fkbp11	29.0035	29.6864	33.4394	15.1488	16.5684	14.7911	36.8531	35.9418	38.438	15.9938	14.4181	15.8371	28.7037	37.6282	35.1552	15.3432	17.4736	16.6535	47.2456	46.4206	53.0101	41.5632	43.7752	44.9316	Fkbp11	-0.985559	5.55308e-14	4.94359e-13	0.273079	0.000483974	0.0105056	-1.26729	2.90619e-17	5.28829e-16	-4.64073	0.132211	0.0723036	0.217112	-1.0295	1.05117e-14	1.10843e-13	-7.78683	0.670212	3.25072e-11	5.20383e-10	-0.169296	0.0160893	0.0344626
ENSMUSG00000003360	Ddx23	142.75	148.56	141.214	102.231	101.648	100.369	140.557	135.938	133.815	103.974	97.7387	102.265	138.773	136.265	136.441	95.4717	95.6232	95.0808	123.384	129.346	121.439	107.056	100.316	106.223	Ddx23	-0.507149	8.99338e-17	1.24752e-15	-0.0759208	0.0237846	0.157974	-0.43304	8.94215e-15	1.04248e-13	5.70384	-0.0716107	0.0322514	0.125464	-0.523865	4.2678e-17	6.72671e-16	7.31546	-0.209158	2.21715e-07	1.68907e-06	-0.254913	5.70234e-09	3.7515e-08
ENSMUSG00000003363	Pld3	106.198	111.358	114	211.23	210.61	214.624	106.789	102.836	109.351	191.997	193.389	208.58	107.995	114.018	108.77	178.413	200.801	185.95	108.051	108.977	114.134	127.518	119.092	122.476	Pld3	0.941169	5.83694e-21	1.72132e-19	-0.0558976	0.226336	0.552243	0.896428	3.10957e-20	9.89058e-19	-16.037	-0.00340573	0.940461	0.97634	0.771495	2.99357e-18	5.89432e-17	-226.528	-0.00172043	0.969886	0.982474	0.156269	0.00146586	0.00397206
ENSMUSG00000003378	Grik5	83.502	92.0355	80.3668	131.566	128.076	120.402	79.7866	72.0641	73.9547	125.459	114.967	129.973	74.6461	73.459	78.2319	111.495	117.248	114.346	72.9971	80.2219	73.0877	81.8347	76.6546	81.897	Grik5	0.572245	1.44937e-12	1.06211e-11	-0.179231	0.00206673	0.0301312	0.713319	4.72938e-15	5.75882e-14	-3.97989	-0.17497	0.00255325	0.0199678	0.600239	5.96006e-13	4.82616e-12	-3.43053	-0.176048	0.00240867	0.00757323	0.0877078	0.112662	0.186211
ENSMUSG00000003379	Cd79a	0.0268703	0.180513	0.0892541	0.305506	0.247637	0.270251	0.0910962	0.214033	0.0600572	0.265211	0.132309	0.315209	0.273475	0.128616	0.112414	0.14578	0.114216	0.114216	0.11932	0.170708	0.112862	0.176766	0.210356	0.235768	Cd79a	1.84325	0.00100515	0.00242539	0.471501	0.427748	0.731956	1.07417	0.0328645	0.0618045	2.27818	1.05149	0.0645448	0.201149	-0.349752	0.483936	0.572068	-0.332624	0.794267	0.169009	0.280153	0.642524	0.173036	0.264702
ENSMUSG00000003380	Rabac1	30.6354	31.9073	34.7029	52.7553	56.4867	52.8821	36.6056	32.8309	36.8641	44.1242	48.5752	52.5253	31.622	35.2618	31.7289	44.7249	52.6667	46.4698	32.2578	33.945	37.9174	47.039	45.2313	43.0818	Rabac1	0.737998	2.99664e-12	2.10013e-11	0.12755	0.0833637	0.330592	0.448736	2.24193e-07	9.3457e-07	3.5181	0.0193286	0.789927	0.898164	0.543284	5.57873e-09	2.62829e-08	28.1078	0.0964962	0.186505	0.302725	0.380768	4.52916e-06	1.87276e-05
ENSMUSG00000003382	Etv3	28.0707	28.0612	24.1301	34.0837	34.0592	32.3834	27.6925	26.0528	25.7138	36.1682	31.8457	29.5397	25.7574	24.4044	25.4113	35.9855	34.3075	36.9817	31.7342	31.1924	28.7396	42.6064	42.7828	42.0743	Etv3	0.329209	5.77846e-06	1.88674e-05	-0.0104081	0.86878	0.958376	0.291287	3.86936e-05	0.000120412	-27.9866	-0.0824532	0.198956	0.416202	0.505	1.60702e-09	8.08042e-09	-6.12468	0.195037	0.0032684	0.00994334	0.476934	2.37035e-09	1.64519e-08
ENSMUSG00000003402	Prkcsh	197.75	206.129	205.707	222.618	216.633	227.754	211.659	200.492	212.58	218.66	223.064	225.381	185.95	196.983	187.246	189.15	209.977	193.107	197.531	200.492	210.182	213.418	192.141	199.422	Prkcsh	0.129674	0.00283733	0.00635994	0.0350451	0.3909	0.706293	0.0951098	0.0239309	0.0465817	2.71393	-0.0967536	0.0227077	0.0988136	0.0537745	0.194339	0.268848	-0.555788	-0.00360272	0.929381	0.957261	-0.00854485	0.833769	0.884759
ENSMUSG00000003410	Elavl3	0.115586	0.0936258	0.0740489	0.0685755	0.112862	0.0657625	0.0584033	0.0596394	0.0421084	0.0735338	0.164307	0.128169	0.0789532	0.0257505	0.0594316	0.179558	0.0421084	0.0961358	0.102114	0.0825537	0.00834334	0.0253877	0.192463	0.130936	Elavl3	-0.210452	0.757075	0.821175	-0.810208	0.277325	0.607407	1.13512	0.120359	0.190307	-1.40103	-0.903069	0.233336	0.45837	0.861407	0.259473	0.342033	-0.953866	-1.16483	0.140786	0.243095	1.06231	0.183617	0.277698
ENSMUSG00000003411	Rab3b	0.574376	0.803536	0.762781	0.652135	0.327763	0.561818	0.491124	0.4985	0.685014	0.665301	0.535979	0.494345	0.749614	0.630382	0.599829	0.417443	0.3407	0.432296	0.59055	0.630882	0.537659	0.453071	0.379267	0.182778	Rab3b	-0.523819	0.0385207	0.0683351	-0.361478	0.134111	0.428318	0.024652	0.921438	0.947723	-0.0681976	-0.10809	0.634927	0.810028	-0.734287	0.00881845	0.0176242	6.7933	-0.274084	0.244775	0.372979	-0.891932	0.00383202	0.00950135
ENSMUSG00000003420	Fcgrt	29.7391	30.3074	32.0019	62.2005	63.8416	65.1767	29.4297	28.9079	31.1238	57.6159	58.7204	63.2319	26.9755	29.2846	27.3185	51.8278	54.6475	49.9442	24.5423	22.4101	26.3263	29.3416	30.432	29.8763	Fcgrt	1.05468	2.18013e-20	5.65669e-19	-0.0417714	0.449207	0.747008	1.00492	1.23453e-19	3.49736e-18	-24.0575	-0.140083	0.0156406	0.0756683	0.90427	5.13188e-18	9.61745e-17	-6.45526	-0.332113	1.10709e-06	7.26132e-06	0.294082	8.90801e-06	3.50726e-05
ENSMUSG00000003421	Nosip	24.9738	27.4263	29.2143	26.1662	26.6688	27.3583	28.3168	26.4032	25.8292	25.5473	22.9564	28.2955	22.0371	25.131	25.214	20.9289	24.3544	21.7905	21.441	23.4034	23.2143	22.6718	22.7409	21.7905	Nosip	-0.0236771	0.708147	0.781584	-0.0179186	0.776487	0.924591	-0.0733033	0.254336	0.354472	4.0909	-0.173848	0.0098288	0.0541371	-0.110251	0.10031	0.152428	0.634182	-0.26099	0.000262398	0.00104113	-0.0176148	0.789639	0.851554
ENSMUSG00000003423	Pih1d1	15.2026	16.4397	17.781	20.6189	20.6872	20.6872	16.112	15.1465	14.742	18.9563	20.3567	21.4601	15.2978	17.3113	16.6776	18.1167	19.4528	17.7166	15.3292	15.5253	16.211	15.5399	14.9896	16.0699	Pih1d1	0.328426	1.64127e-06	5.70496e-06	-0.10281	0.0900778	0.345349	0.400882	5.37995e-08	2.42641e-07	-3.89924	-0.00435871	0.940799	0.976474	0.166431	0.00671341	0.0137581	-38.1835	-0.0694125	0.244518	0.372791	-0.014525	0.807988	0.866135
ENSMUSG00000003429	Rps11	105.707	109.861	130.039	95.897	97.2158	106.712	114.251	119.837	121.608	89.4078	92.7502	101.603	98.8494	143.155	120.639	86.4319	99.5431	86.8238	111.206	113.533	134.244	89.3365	97.5317	96.9242	Rps11	-0.201532	0.0542293	0.0924711	0.0462028	0.647005	0.864491	-0.327463	0.00274487	0.00646045	-7.08752	0.0582468	0.563958	0.762487	-0.39744	0.00042341	0.0010692	-6.82337	0.0548162	0.586897	0.707963	-0.334996	0.00223897	0.00583352
ENSMUSG00000003435	Supt5	103.617	108.998	104.733	144.139	141.817	149.064	102.836	96.0423	97.0586	134.332	118.202	132.387	102.787	91.8961	98.7097	116.404	130.215	126.536	113.727	115.373	112.656	143.948	130.362	138.482	Supt5	0.454976	8.63104e-11	4.95525e-10	-0.101054	0.0500121	0.248196	0.377441	7.87493e-09	3.98234e-08	-3.73505	-0.114398	0.0278	0.113334	0.346824	4.85678e-08	2.03376e-07	-3.03173	0.107183	0.0368363	0.0809816	0.271305	3.34964e-06	1.41722e-05
ENSMUSG00000003437	Paf1	33.8179	32.559	34.6186	33.987	31.1776	31.5784	31.0527	31.522	33.3265	30.3495	31.7342	31.0816	34.6924	34.9177	32.4863	30.7658	30.331	30.8269	31.5927	31.266	31.0129	29.6534	29.6864	28.3502	Paf1	-0.0629059	0.133287	0.202367	-0.0752224	0.0746521	0.311194	-0.0410981	0.326491	0.433522	0.546355	0.0149722	0.714769	0.857313	-0.150535	0.000874058	0.00209787	-10.0543	-0.105333	0.0147167	0.0370281	-0.0985618	0.0238386	0.0486842
ENSMUSG00000003438	Timm50	51.0602	53.8347	58.0901	27.1904	27.1598	28.5859	53.3002	53.656	53.8532	29.4611	28.8576	32.824	53.2564	55.7174	55.1494	24.1796	29.1974	24.4793	50.771	51.1949	58.0607	32.9491	29.5437	32.3098	Timm50	-0.973772	2.20532e-17	3.39086e-16	-0.0179688	0.749499	0.914599	-0.821484	2.25094e-15	2.85914e-14	45.7172	0.0112292	0.841543	0.925188	-1.0811	1.33076e-18	2.81721e-17	-96.2763	-0.0277449	0.622341	0.73689	-0.75416	2.17677e-14	3.57896e-13
ENSMUSG00000003444	Med29	13.2751	13.5743	13.4706	8.56475	9.4097	8.77476	13.2751	13.5001	12.4492	8.13097	8.49809	9.4524	11.4191	11.5355	10.4624	6.74848	8.92371	7.5938	10.4282	10.4555	11.1758	9.05803	8.31585	7.37786	Med29	-0.592821	6.44627e-10	3.32476e-09	-0.0404141	0.531331	0.799518	-0.59083	8.90589e-10	5.05925e-09	14.6194	-0.272736	0.000222703	0.00337862	-0.530122	3.0561e-08	1.31506e-07	1.94372	-0.331555	1.80163e-05	9.12982e-05	-0.377642	1.07641e-05	4.18297e-05
ENSMUSG00000003452	Bicd1	5.731	5.05984	4.51843	3.30146	2.80982	2.99499	6.5059	5.51548	6.19727	4.19107	3.5317	3.44228	6.82096	5.50532	5.84078	4.62786	3.89748	4.22768	7.87692	6.47577	6.8729	5.83292	7.00212	6.57403	Bicd1	-0.743231	2.45992e-07	9.44596e-07	0.257422	0.0121476	0.10318	-0.709297	1.17853e-07	5.08853e-07	-2.75538	0.250681	0.0144687	0.0716028	-0.507917	2.03202e-05	6.12916e-05	-2.02615	0.475692	1.57379e-05	8.08315e-05	-0.127551	0.163109	0.252599
ENSMUSG00000003458	Ncstn	143.992	146.906	144.725	178.184	177.88	178.918	147.803	144.635	149.209	168.74	177.94	181.065	155.386	151.762	150.629	162.974	174.883	168.397	157.22	150.973	154.334	163.223	150.163	153.439	Ncstn	0.296446	1.01397e-09	5.08268e-09	0.0197213	0.582836	0.831632	0.256491	2.38418e-08	1.12928e-07	13.0058	0.0714654	0.0522669	0.174829	0.144764	0.000250887	0.000653235	2.02565	0.0862718	0.020555	0.0493306	0.0126647	0.722604	0.798923
ENSMUSG00000003464	Pex19	68.448	67.1404	72.448	91.3886	87.7668	88.6723	62.6871	62.7039	63.6862	84.0112	87.4084	90.0119	68.35	74.1065	70.5557	84.1156	90.0512	87.204	57.9514	54.0579	58.9525	57.8713	54.3567	55.5335	Pex19	0.36474	7.12757e-11	4.13484e-10	-0.137418	0.00145889	0.0233101	0.46699	1.54248e-13	1.50259e-12	-3.39831	0.0337801	0.395764	0.627297	0.295425	9.0986e-09	4.16935e-08	8.74554	-0.283759	3.67206e-08	3.23641e-07	-0.0266555	0.514745	0.624562
ENSMUSG00000003469	Phyhip	0.00834334	0.0257505	0.00834334	0.0411289	0.0662232	0.0417167	0.0417167	0.0417167	0.110567	0.089753	0.02503	0.052207	0.0979369	0.0780779	0.0594316	0.0421084	0.13185	0.0789532	0.0825537	0.0445373	0.0789532	0.11145	0.109184	0.0621905	Phyhip	1.99751	0.0419915	0.073765	2.24497	0.0210007	0.146157	-0.238376	0.741051	0.813006	-0.106183	2.66037	0.00578822	0.036665	-0.0158056	0.980088	0.987884	-0.00594111	2.44444	0.0114875	0.0299985	0.46247	0.4639	0.577358
ENSMUSG00000003500	Impdh1	70.5123	69.1178	69.7349	35.7702	37.2031	35.7072	78.6059	72.4354	72.9848	33.8017	34.5215	37.7792	71.0278	72.6096	71.2527	33.5638	36.1017	31.6793	74.5248	75.4723	78.9756	63.6862	61.5328	60.6887	Impdh1	-0.946002	8.39436e-21	2.39906e-19	0.0967977	0.0277888	0.174153	-1.07893	1.37161e-22	7.36348e-21	-11.1462	0.0375726	0.379307	0.612213	-1.08631	1.45779e-22	7.22721e-21	-28.9124	0.128791	0.00427793	0.0126444	-0.300453	4.03403e-08	2.32633e-07
ENSMUSG00000003518	Dusp3	8.4621	8.80621	7.09907	9.59717	9.91401	9.72792	7.8626	8.91585	7.82752	10.8502	9.90221	9.31518	7.22086	7.25613	8.7182	10.6304	10.7793	11.1542	14.0763	13.1374	12.3135	16.0469	14.2125	15.9467	Dusp3	0.271531	0.00459311	0.00992356	0.0202033	0.827749	0.943647	0.288478	0.00266592	0.00629366	14.2787	-0.0672464	0.476022	0.696737	0.493884	3.60737e-06	1.19554e-05	-7.34439	0.704176	1.389e-09	1.60677e-08	0.225357	0.00518193	0.0124945
ENSMUSG00000003527	Ess2	30.0952	30.9614	31.4934	28.7288	29.8859	30.198	30.5055	30.3172	31.0275	28.248	27.4524	30.0863	30.7066	32.1003	29.7996	27.6433	30.0657	26.3295	27.9031	27.4314	28.2765	26.4483	26.4673	27.5867	Ess2	-0.0598401	0.199156	0.283733	-0.0110885	0.808776	0.9378	-0.0995242	0.0374986	0.0694795	8.97546	3.47219e-05	0.999395	1	-0.141421	0.00425154	0.00902309	-4072.95	-0.146711	0.00305256	0.00936588	-0.0547807	0.248992	0.35468
ENSMUSG00000003528	Slc25a1	50.963	49.0554	51.2129	168.205	169.267	170.966	48.8161	49.5126	52.1183	158.141	166.416	179.577	53.5542	55.8792	56.1328	157.312	172.83	162.186	40.1829	37.023	42.6911	92.0204	89.7634	93.9504	Slc25a1	1.74948	9.28892e-29	1.52984e-26	-0.00797374	0.872973	0.960037	1.74331	1.09991e-28	2.18119e-26	-218.631	0.130575	0.0120425	0.0627099	1.57138	2.52771e-27	3.43521e-25	12.0343	-0.337344	1.28315e-07	1.02452e-06	1.20383	6.92903e-23	6.443e-21
ENSMUSG00000003531	Dgcr6	13.5857	15.0321	14.1784	14.0022	14.158	13.2349	13.5644	14.0344	14.7197	12.9149	12.843	14.3857	12.7748	13.4302	13.6767	10.0297	13.1458	10.9265	14.3168	14.9263	16.8799	14.0441	13.6283	13.5291	Dgcr6	-0.0473732	0.507	0.606827	-0.016275	0.818182	0.940612	-0.0770389	0.287154	0.390986	4.73357	-0.101212	0.163217	0.368532	-0.234768	0.00338141	0.00732929	2.31957	0.105499	0.136934	0.237903	-0.159502	0.0290635	0.0579382
ENSMUSG00000003534	Ddr1	98.586	100.263	96.1535	99.0389	100.335	95.3141	86.2493	80.1195	80.5155	91.9275	86.7638	94.6314	79.5408	77.8985	80.2366	73.0192	80.8453	73.1316	71.3295	76.0098	72.8512	59.9144	56.1883	57.4583	Ddr1	-0.00149559	0.972466	0.982748	-0.257344	1.19604e-06	7.90604e-05	0.146545	0.00199463	0.00482195	-0.569452	-0.311494	3.34876e-08	3.37201e-06	-0.0679064	0.134643	0.196533	0.218002	-0.422095	3.84438e-11	6.05935e-10	-0.343392	9.83415e-09	6.21721e-08
ENSMUSG00000003541	Ier3	105.431	108.269	121.087	511.36	509.682	499.633	115.545	114.398	120.054	357.304	349.309	382.547	131.566	141.887	132.674	350.689	388.833	356.14	143.617	142.534	158.405	290.281	282.402	289.043	Ier3	2.1855	6.44345e-32	2.45533e-29	0.0658988	0.18869	0.509096	1.63707	1.01359e-27	1.58855e-25	24.8421	0.279976	2.03653e-06	9.20418e-05	1.43117	5.82913e-26	5.83934e-24	5.11176	0.409585	9.22091e-10	1.10006e-08	0.956459	2.03994e-20	1.14911e-18
ENSMUSG00000003545	Fosb	1.75672	2.05221	1.74586	5.59457	6.64033	5.77863	2.27975	1.88054	2.07681	4.28552	3.98638	4.16877	1.73189	1.6962	2.20469	3.34332	3.6642	3.38829	2.01229	1.76184	1.64524	2.87627	3.30356	2.88978	Fosb	1.69871	6.44802e-17	9.13345e-16	0.16751	0.200016	0.52197	0.999491	1.5523e-10	9.67213e-10	5.96674	0.0157008	0.905427	0.958914	0.891984	8.39521e-09	3.86984e-08	56.8114	-0.0364753	0.783876	0.857942	0.745428	5.26609e-07	2.5458e-06
ENSMUSG00000003546	Klc4	6.10315	8.10827	7.8266	20.0296	21.013	20.0094	7.70793	6.58816	7.03407	17.6614	15.9278	18.1854	6.42735	6.22098	6.28749	14.1073	16.6776	15.6657	4.79987	5.32239	5.98221	11.8273	11.0474	12.2884	Klc4	1.47841	1.00897e-19	2.30144e-18	-0.0413607	0.642109	0.861554	1.27962	1.70879e-17	3.23988e-16	-30.9379	-0.210452	0.0262936	0.109232	1.2913	4.98832e-17	7.76165e-16	-6.13585	-0.449481	3.43566e-05	0.000164739	1.13076	1.90225e-14	3.17597e-13
ENSMUSG00000003549	Ercc1	16.8573	18.0828	17.9719	16.4898	15.6767	17.7568	20.1635	19.9679	21.7097	15.4093	15.9467	15.2295	20.346	18.804	19.0213	15.0072	16.6776	14.2533	23.0316	20.8546	23.1849	17.9387	17.2377	17.9523	Ercc1	-0.0860362	0.182093	0.263636	0.223977	0.000861093	0.0160139	-0.407632	2.12745e-07	8.89138e-07	-1.81997	0.136004	0.0343703	0.130587	-0.34278	5.4917e-06	1.77728e-05	-2.52037	0.340424	2.83958e-06	1.7154e-05	-0.334544	3.93623e-06	1.64509e-05
ENSMUSG00000003573	Homer3	24.9738	25.1114	23.652	29.564	28.9644	27.2052	23.8158	21.8879	23.2579	27.7337	24.5905	27.1726	20.9492	21.4633	23.0056	22.8975	26.6007	25.1714	24.4044	25.3315	24.7012	22.6069	22.9174	23.2492	Homer3	0.217701	0.00017761	0.000476881	-0.0965556	0.0765953	0.315572	0.203795	0.000466229	0.001247	-2.11065	-0.172623	0.00269814	0.0207584	0.188967	0.00120248	0.00282064	-1.09468	0.0144999	0.783225	0.857626	-0.114157	0.0381455	0.073311
ENSMUSG00000003575	Crtc1	62.928	66.4863	57.342	59.9856	62.7756	59.1824	63.4759	58.7677	58.0673	64.9236	57.9587	63.8003	56.7661	53.8911	57.8713	56.9523	55.6671	55.8321	60.4282	64.2031	58.8027	59.6268	56.5546	60.4461	Crtc1	-0.0348825	0.511959	0.611368	-0.0485719	0.362624	0.682144	0.049228	0.356792	0.465362	-1.01351	-0.145584	0.00951768	0.052856	-0.000172894	0.997435	0.998851	0.00118759	-0.023657	0.655365	0.762526	-0.0542352	0.311716	0.425116
ENSMUSG00000003581	Rnf215	18.0478	18.561	18.4004	20.4088	20.3273	21.0093	19.9205	17.9855	19.8235	20.1844	20.2056	20.3832	19.5242	18.4041	17.7071	17.5873	19.8544	18.2611	19.0665	19.2959	19.586	19.8763	20.3713	19.8426	Rnf215	0.166359	0.00095067	0.00230193	0.0679255	0.151039	0.454311	0.0757925	0.106441	0.171595	1.11582	0.0149069	0.750365	0.877034	0.00126113	0.978567	0.986711	0.0846005	0.0749967	0.113452	0.204697	0.0523159	0.260161	0.367867
ENSMUSG00000003585	Sec14l2	0.247422	0.253594	0.393427	0.321035	0.247637	0.395739	0.362793	0.360979	0.320354	0.281866	0.242024	0.417443	0.221653	0.269107	0.253594	0.352234	0.28509	0.432296	0.392498	0.330937	0.300376	0.375844	0.294876	0.254034	Sec14l2	0.106495	0.717309	0.788829	0.248432	0.389094	0.704789	-0.187531	0.511317	0.614719	-0.754858	-0.242686	0.437325	0.663169	0.506903	0.0988582	0.150522	-2.08872	0.212242	0.462788	0.598432	-0.156505	0.585241	0.687641
ENSMUSG00000003604	Aven	24.3435	23.5632	27.9879	17.256	17.0122	16.2146	25.966	25.5343	28.2955	16.3945	18.1323	17.6404	24.5423	27.1383	24.2292	17.4019	19.0518	17.8292	29.8424	27.176	28.93	24.43	23.2099	23.0705	Aven	-0.585626	5.48443e-11	3.22397e-10	0.0735108	0.210849	0.534342	-0.612486	1.38975e-11	1.0188e-10	-8.33191	0.00111015	0.984835	0.996994	-0.482773	3.91672e-09	1.87898e-08	-434.872	0.181117	0.00326257	0.00993182	-0.280777	2.74788e-05	9.98733e-05
ENSMUSG00000003617	Cp	154.922	150.582	151.987	285.285	277.996	302.131	154.334	153.903	154.169	274.769	272.663	257.894	173.098	166.86	169.841	257.708	235.239	251.503	150.07	138.167	141.273	148.983	150.266	148.32	Cp	0.918826	4.05371e-23	1.96458e-21	0.0155637	0.681063	0.882878	0.799831	3.34744e-21	1.32493e-19	51.3906	0.156171	0.000200871	0.00313301	0.545341	3.18838e-16	4.29702e-15	3.49195	-0.0918593	0.0202473	0.0486927	0.0603469	0.119262	0.19526
ENSMUSG00000003623	Crot	19.948	18.767	20.8329	25.0938	25.0303	26.3568	18.9201	20.284	20.4544	26.811	27.3654	25.0231	19.8207	20.8004	20.6872	30.3264	27.5432	27.0541	17.6131	18.6201	18.6201	23.3706	25.6577	24.046	Crot	0.36132	2.50589e-07	9.61872e-07	0.00247758	0.965969	0.992262	0.408782	2.04089e-08	9.74752e-08	164.992	0.0425753	0.463716	0.685924	0.468546	8.31957e-10	4.36862e-09	11.0051	-0.118001	0.0510355	0.106396	0.413041	2.54911e-08	1.51404e-07
ENSMUSG00000003644	Rps6ka1	8.81431	11.0731	9.81523	11.0115	10.9901	10.0403	8.99331	9.01517	8.39456	9.61025	10.1209	10.693	8.82059	8.92849	9.37106	8.86775	9.59417	8.65043	8.58886	9.37403	9.12914	8.96212	9.07785	10.1079	Rps6ka1	0.113963	0.112013	0.174277	-0.164867	0.0292522	0.179844	0.20382	0.00800037	0.0172697	-1.23627	-0.125968	0.0892606	0.251041	-0.00159339	0.982849	0.989519	0.0126492	-0.127896	0.0841989	0.160976	0.053772	0.465258	0.578603
ENSMUSG00000003660	Snrnp200	336.766	330.316	281.207	276.841	281.62	275.542	303.734	294.824	273.995	299.46	277.527	270.291	292.5	262.698	307.693	294.232	278.896	289.596	314.86	318.101	285.069	283.625	291.029	286.249	Snrnp200	-0.180209	0.00348569	0.00768648	-0.116238	0.0499959	0.248179	-0.0425799	0.463737	0.570432	0.366317	-0.134033	0.025208	0.106152	0.00235007	0.96762	0.978495	-0.0175335	-0.0434093	0.451664	0.58784	-0.0910444	0.121382	0.198197
ENSMUSG00000003662	Ciao1	39.1595	38.5448	42.2802	48.7409	46.3562	47.2843	41.0285	41.3642	39.6293	44.9466	47.97	49.1923	39.1801	42.6406	38.4444	44.1086	47.3075	44.6242	35.3673	34.1213	36.1614	41.7192	40.2776	40.5413	Ciao1	0.247269	1.83056e-06	6.33347e-06	0.0248316	0.570098	0.823457	0.219096	1.26806e-05	4.19463e-05	8.82326	0.00245778	0.95513	0.983816	0.178757	0.000214325	0.000563246	72.7312	-0.183322	0.000200009	0.000816591	0.214243	2.56027e-05	9.33864e-05
ENSMUSG00000003665	Has1	0.687806	0.658764	0.59055	0.616167	0.327763	0.479093	0.508232	0.518893	0.53371	0.905744	0.63685	0.463801	0.600696	0.465663	0.715833	0.601801	0.321247	0.787726	0.428589	0.520746	0.594321	0.343854	0.244831	0.411511	Has1	-0.489601	0.0855625	0.138074	-0.307004	0.257669	0.58774	0.307479	0.258564	0.359334	-1.00155	-0.135502	0.604302	0.790172	-0.133346	0.627395	0.703566	0.984091	-0.334637	0.219459	0.343036	-0.646129	0.0505184	0.0934134
ENSMUSG00000003680	Taf6l	43.3598	43.3239	47.8244	54.2077	56.313	55.0043	44.1921	40.425	44.4313	49.3429	51.9052	55.6671	39.1408	43.5697	39.8257	46.4698	52.1387	47.4093	39.8779	41.4704	42.0057	42.7178	41.1718	40.6942	Taf6l	0.300265	8.33403e-07	2.99766e-06	-0.060153	0.242862	0.570114	0.28179	2.85735e-06	1.02757e-05	-4.68456	-0.135155	0.0119907	0.0624907	0.252804	1.87068e-05	5.67247e-05	-1.87047	-0.124146	0.0199307	0.0480621	0.0142881	0.781781	0.84533
ENSMUSG00000003721	Insig2	28.199	26.9802	28.6253	58.19	57.7367	58.4354	26.0819	29.0482	28.2765	51.9737	60.2828	56.7759	30.3218	29.3176	30.3264	57.0228	54.2147	54.699	26.4606	24.1142	26.6644	46.4206	44.1242	46.283	Insig2	1.05723	5.39736e-22	2.00176e-20	-0.0081852	0.867152	0.957528	1.01821	1.96657e-21	8.11427e-20	-124.396	0.102502	0.0408516	0.147293	0.882962	1.25927e-19	3.22858e-18	8.61411	-0.119104	0.0205302	0.049286	0.826262	2.36111e-18	8.49738e-17
ENSMUSG00000003731	Kpna6	101.236	99.5577	95.0115	75.1215	78.0574	73.5788	97.1336	95.4138	95.9133	79.7102	78.8134	76.126	97.9816	91.0862	98.4042	83.4728	78.4158	81.5594	93.7768	90.4547	85.5922	79.0278	78.0425	79.2506	Kpna6	-0.383094	2.86073e-12	2.00996e-11	-0.0355661	0.32048	0.645277	-0.298126	1.25577e-09	6.99474e-09	8.38229	-0.0413236	0.249745	0.477664	-0.239448	1.23998e-07	4.95737e-07	5.79447	-0.132934	0.000666039	0.00239878	-0.190258	7.56122e-06	3.01302e-05
ENSMUSG00000003746	Man1a	2.68327	2.37581	2.64561	2.74057	2.27463	2.92973	2.6215	2.46398	2.45987	2.34383	2.78763	2.37163	2.55731	2.39293	3.00337	2.01889	2.67864	2.79088	2.22236	2.12545	2.20627	2.07455	1.84924	1.95673	Man1a	0.0366246	0.765525	0.82803	-0.0286368	0.817076	0.940597	-0.0115688	0.926279	0.950964	0.403982	0.0422436	0.730281	0.865067	-0.0958376	0.442829	0.532381	-2.26869	-0.231854	0.0762915	0.148413	-0.157604	0.251864	0.357906
ENSMUSG00000003752	Itpkc	5.02099	5.21115	4.64318	5.18421	5.43975	5.04457	5.14865	4.85898	3.9892	5.54837	5.2176	4.93361	3.59562	3.55397	3.98135	4.99361	5.3372	5.13225	5.39004	5.851	4.58927	6.16284	6.05728	5.67605	Itpkc	0.0775662	0.3907	0.494134	-0.0922101	0.320166	0.644975	0.170987	0.0681186	0.117073	-1.85432	-0.416764	0.000135021	0.00232831	0.47502	2.25558e-05	6.76255e-05	-1.13978	0.0858069	0.340543	0.478395	0.182872	0.0402313	0.0767428
ENSMUSG00000003762	Coq8b	4.72991	4.48039	4.49294	6.43579	8.02278	7.13226	4.52003	4.65713	4.89631	6.28146	6.25247	8.03316	4.20521	4.26436	4.6854	5.37031	6.54041	5.89367	4.98531	4.69936	4.90538	6.25711	5.23853	5.5502	Coq8b	0.651784	3.9363e-08	1.6476e-07	0.0383858	0.702161	0.892816	0.538376	1.54323e-06	5.72569e-06	14.0254	-0.0590131	0.563256	0.762013	0.433081	8.22589e-05	0.000228603	-7.33873	0.0908427	0.363285	0.501819	0.221073	0.0254439	0.0515456
ENSMUSG00000003778	Brd8	75.8542	73.7819	65.9434	76.2079	78.6059	78.8035	73.4824	70.9745	70.7077	81.7828	80.0269	76.6546	76.8744	71.1532	73.9926	85.5576	77.5392	82.9002	70.3191	66.9546	62.6946	84.5701	84.0682	86.3912	Brd8	0.118929	0.0173584	0.0333244	0.000207146	0.996561	0.999898	0.147965	0.00374995	0.00861833	714.303	0.0449318	0.352094	0.585838	0.147452	0.00376455	0.00807865	3.28169	-0.106917	0.0325006	0.0730783	0.352435	1.56048e-08	9.58784e-08
ENSMUSG00000003779	Kif20a	175.36	176.242	162.405	85.4823	85.836	86.007	146.477	147.56	143.687	97.0586	96.6761	92.5334	144.335	141.493	144.458	75.7668	75.0605	80.3815	90.9606	88.5217	84.904	54.9173	51.35	50.7183	Kif20a	-0.996956	1.22046e-24	7.95921e-23	-0.230592	1.23686e-07	1.13382e-05	-0.612926	4.27557e-18	9.10092e-17	2.65805	-0.255297	1.613e-08	1.89982e-06	-0.896716	5.75148e-23	3.11349e-21	3.51244	-0.958495	3.88649e-24	1.4525e-21	-0.752316	6.57166e-20	3.36089e-18
ENSMUSG00000003808	Farsa	64.8426	63.3575	69.5373	47.4583	44.5806	45.9774	69.2535	65.9732	68.0291	44.2194	45.6271	48.5626	63.5475	68.5437	65.3904	40.2891	45.5802	42.089	62.8629	64.4604	70.645	52.8404	52.4264	51.7146	Farsa	-0.518486	6.51831e-13	4.98335e-12	0.0402278	0.37177	0.689867	-0.555116	9.99205e-14	1.00406e-12	-13.7993	-0.00179487	0.968083	0.989477	-0.627209	4.50599e-15	5.05305e-14	349.445	0.000672665	0.988027	0.993266	-0.332922	1.92906e-08	1.16789e-07
ENSMUSG00000003809	Gcdh	18.6568	19.9639	21.1395	18.4004	19.0625	18.714	17.6614	18.6941	19.2625	17.6614	17.9587	18.0233	19.6443	21.0938	20.7564	16.5804	18.2263	17.8791	17.8269	18.8445	18.7314	17.7344	18.2611	16.3502	Gcdh	-0.0883922	0.0861966	0.139028	-0.103887	0.0455173	0.235512	-0.0510182	0.323247	0.430303	0.491091	0.0415337	0.405372	0.635774	-0.223615	9.62833e-05	0.000264926	-5.38394	-0.108648	0.036881	0.0810695	-0.0831805	0.112771	0.186344
ENSMUSG00000003810	Mast2	217.228	234.874	205.548	196.136	190.05	188.819	214.886	199.077	193.558	198.047	181.065	192.574	203.953	191.394	213.418	197.932	196.49	199.556	222.09	227.272	211.832	219.049	215.765	220.645	Mast2	-0.191562	0.000120844	0.000331706	-0.113347	0.0143224	0.114478	-0.0874517	0.055998	0.0987895	0.771539	-0.110399	0.0168116	0.0796674	-0.0341613	0.444011	0.533538	0.309433	0.00954053	0.828346	0.887973	-0.0120378	0.784657	0.847922
ENSMUSG00000003812	Dnase2a	13.7604	14.0168	14.8319	22.8635	22.0877	22.9107	14.7169	13.561	14.4479	22.2599	22.067	23.3191	13.6447	15.06	14.6468	21.3384	23.1202	22.2089	13.177	13.8128	12.525	14.0511	16.155	16.1259	Dnase2a	0.671069	1.2488e-14	1.22448e-13	0.0029975	0.956501	0.988533	0.663368	1.7955e-14	2.01814e-13	221.307	0.023692	0.666125	0.829519	0.621315	1.10283e-13	9.94541e-13	26.2246	-0.1098	0.0550415	0.113325	0.227622	0.000211033	0.000664701
ENSMUSG00000003813	Rad23a	71.8765	76.1797	73.7336	55.8251	53.2333	54.3693	81.7452	81.4326	80.8341	58.0607	57.3791	61.8983	76.3459	69.9201	77.8355	50.4212	56.5336	51.781	80.993	81.961	84.6011	64.3569	60.0759	61.9553	Rad23a	-0.440507	5.00166e-12	3.39394e-11	0.138107	0.00189543	0.0282266	-0.46126	1.12095e-12	9.54317e-12	-3.33987	0.0138638	0.738188	0.870203	-0.49782	2.19107e-13	1.88246e-12	-35.908	0.158672	0.000466943	0.0017441	-0.40978	2.06195e-11	2.01265e-10
ENSMUSG00000003814	Calr	1279.11	1279.11	1350.51	1132.3	1153.01	1132.3	1251.93	1226.51	1279.11	1001.52	1035.15	1115.85	1578.56	1548.47	1509.65	1132.3	1251.93	1153.01	1085.47	1085.47	1132.3	1578.56	1548.47	1548.47	Calr	-0.193402	7.96362e-06	2.55009e-05	-0.0567893	0.128967	0.420224	-0.254515	6.52748e-08	2.91688e-07	4.48174	0.246473	9.16075e-08	7.57574e-06	-0.391592	2.4555e-12	1.82486e-11	-1.58878	-0.24276	1.52912e-07	1.20457e-06	0.501469	3.09896e-15	6.06497e-14
ENSMUSG00000003824	Syce2	1.39765	0.785477	1.24302	1.07923	0.925204	1.24582	0.934424	1.17523	1.41678	1.14466	1.08968	1.49766	0.987413	1.18812	1.1377	0.926587	1.15694	1.06066	1.56567	1.09242	1.15439	1.19652	0.86113	0.926587	Syce2	-0.0462326	0.833289	0.880835	0.0613999	0.775815	0.924281	0.0894437	0.672501	0.756812	1.45674	-0.010522	0.961503	0.987467	-0.0772707	0.728575	0.788062	7.34372	0.176293	0.406873	0.54536	-0.348221	0.118128	0.193812
ENSMUSG00000003847	Nfat5	247.526	239.047	192.958	387.797	388.833	364.774	228.63	230.109	207.282	450.275	395.652	344.511	246.79	208.745	243.279	483.034	391.229	464.597	265.805	254.858	216.633	349.309	386.099	383.345	Nfat5	0.756882	3.85927e-09	1.81118e-08	-0.0212585	0.828991	0.943907	0.830687	4.6729e-10	2.7436e-09	-39.0755	0.0456403	0.642596	0.815529	0.936069	2.26596e-11	1.4723e-10	20.5097	0.121422	0.220293	0.344035	0.605626	3.35703e-07	1.67198e-06
ENSMUSG00000003848	Nob1	58.995	63.4552	64.188	37.8692	39.1112	39.5307	68.1345	67.5209	68.5437	37.8048	40.3538	41.7769	61.2668	65.4009	60.092	36.9105	41.3191	37.0172	64.3569	64.9686	64.7906	49.441	45.1789	46.0873	Nob1	-0.679348	9.48417e-17	1.30813e-15	0.130376	0.00371453	0.0456887	-0.768795	1.91945e-18	4.36287e-17	-5.89674	0.000575885	0.989145	0.998652	-0.697426	4.75476e-17	7.45194e-16	-1211.05	0.0573597	0.179968	0.294625	-0.465321	1.96357e-12	2.25666e-11
ENSMUSG00000003849	Nqo1	24.8347	23.9755	26.5486	57.4205	59.5135	58.8215	24.8438	24.0279	24.6897	52.5884	58.419	57.9587	31.7459	35.0181	31.3596	65.857	73.8731	71.3206	37.4657	35.4136	37.549	66.9909	64.7553	66.2399	Nqo1	1.22229	6.04585e-22	2.22108e-20	-0.0342861	0.552312	0.812292	1.19839	1.39729e-21	5.98127e-20	-34.9528	0.379585	7.89541e-08	6.75944e-06	1.1052	3.79634e-21	1.3688e-19	2.91161	0.551351	1.32371e-11	2.28666e-10	0.842761	1.02591e-17	3.20023e-16
ENSMUSG00000003863	Ppfia3	7.64289	7.89828	7.04776	14.8629	15.9344	15.5593	7.53875	7.46316	6.79546	13.7123	13.6069	13.95	7.4437	6.39082	7.67392	14.8104	14.6225	13.7148	6.75585	7.57528	6.31482	10.1079	11.3535	10.578	Ppfia3	1.03951	1.24778e-14	1.22409e-13	-0.0497388	0.582656	0.831497	0.921928	6.60109e-13	5.84178e-12	-18.5354	-0.0718178	0.430259	0.657259	1.00751	6.08706e-14	5.70376e-13	-14.0288	-0.130575	0.158651	0.266853	0.635998	1.48132e-08	9.12165e-08
ENSMUSG00000003865	Gys1	107.794	109.622	101.946	287.052	285.652	276.411	111.409	110.494	107.745	272.663	267.43	277.527	93.2365	92.1808	92.4551	190.383	205.804	195.604	112.051	114.036	111.97	178.039	169.474	177.186	Gys1	1.4115	6.00879e-30	1.40692e-27	0.0465248	0.202907	0.525212	1.31043	6.67012e-29	1.43611e-26	28.1663	-0.199888	3.86866e-06	0.000148291	1.08993	5.39402e-26	5.43147e-24	-5.45271	0.0829379	0.0266719	0.0616192	0.633911	9.4155e-19	3.7343e-17
ENSMUSG00000003868	Ruvbl2	87.0659	92.8647	96.6522	60.6232	61.1858	64.1036	102.058	100.23	104.156	60.7244	64.4303	68.6126	87.3339	93.7768	85.2532	49.4682	58.19	50.5611	98.7483	101.976	108.139	77.687	72.3015	74.5905	Ruvbl2	-0.57261	2.18789e-12	1.55578e-11	0.148686	0.0066132	0.0692089	-0.662802	3.52004e-14	3.79513e-13	-4.45772	-0.0546092	0.298586	0.532288	-0.753986	1.87401e-15	2.24673e-14	13.8069	0.15924	0.0038703	0.0115591	-0.459371	3.21797e-10	2.59494e-09
ENSMUSG00000003872	Lin7b	0.844679	0.714227	0.942877	1.51319	1.27377	1.37352	1.05782	1.07523	0.876099	1.65819	1.41399	1.39652	0.867824	0.717901	0.926839	1.70402	1.43616	1.08694	0.990927	0.906695	1.00673	1.16271	1.17195	1.29368	Lin7b	0.736804	0.00015882	0.000428979	0.268366	0.153301	0.457924	0.570492	0.00133166	0.00331677	2.1258	0.00600153	0.975127	0.992793	0.733612	0.000174573	0.000463667	122.237	0.220493	0.24067	0.368544	0.321325	0.0683211	0.121367
ENSMUSG00000003873	Bax	30.6585	31.3061	34.8725	36.502	35.2202	38.5651	32.4443	33.2801	35.4964	35.3199	34.5595	37.6747	26.9221	34.5119	30.8225	32.3413	37.863	31.937	29.3127	29.5542	35.2676	34.8928	33.6743	30.7508	Bax	0.18792	0.019689	0.0373595	0.064182	0.411883	0.719897	0.0877605	0.25988	0.360956	1.36737	-0.0758228	0.338068	0.571677	0.149869	0.0628032	0.101744	-1.97657	-0.0446729	0.569418	0.692755	0.0806279	0.306927	0.419939
ENSMUSG00000003923	Tfam	29.7996	27.9764	31.9435	22.7515	23.1665	24.7889	30.9881	32.9603	33.2493	22.5764	25.0516	24.2588	32.6006	33.1075	30.5847	25.7785	24.8667	25.1714	34.4827	33.2069	35.0621	35.5415	36.3838	33.6968	Tfam	-0.343234	4.0522e-07	1.51211e-06	0.116218	0.0338797	0.196738	-0.435515	2.62793e-09	1.40267e-08	-3.7474	0.102517	0.0596335	0.19071	-0.344061	3.00024e-07	1.14014e-06	-3.35614	0.196752	0.00064175	0.00232292	0.0394329	0.448583	0.562654
ENSMUSG00000003929	Zfp81	19.72	16.6385	18.9252	13.9064	13.729	13.8295	17.4642	19.2286	18.3143	17.218	17.1948	13.1937	21.1587	19.6092	20.5393	18.161	14.8896	17.1262	19.2177	18.5268	16.9043	17.8756	18.7714	17.4487	Zfp81	-0.411232	2.02393e-05	6.16795e-05	-0.00460753	0.953784	0.98742	-0.218292	0.0109981	0.0230742	47.3773	0.152338	0.0584455	0.188488	-0.293313	0.000779971	0.0018879	-1.92542	-0.0150213	0.850155	0.904616	-0.0132144	0.868746	0.910391
ENSMUSG00000003934	Efnb3	2.38786	1.99384	1.95412	2.0003	1.52295	2.05833	2.30534	1.76459	1.7108	1.87799	2.47747	1.9338	2.18144	1.92287	2.1745	1.96154	2.09712	1.89669	1.54828	2.03182	1.78175	2.24876	2.1238	2.87138	Efnb3	-0.189091	0.227965	0.318222	-0.136134	0.377853	0.695246	0.123599	0.425635	0.534078	-0.907927	-0.00668318	0.964543	0.988032	-0.0755083	0.623128	0.700114	11.2983	-0.240192	0.129933	0.228125	0.429388	0.00769544	0.0178699
ENSMUSG00000003948	Mmd	81.671	74.3134	94.0176	128.256	125.459	132.09	81.6554	89.8046	94.6146	100.038	108.514	108.051	103.1	110.788	102.704	113.399	118.664	114.421	95.1715	88.4192	103.823	66.791	70.2939	70.5736	Mmd	0.631705	3.35333e-12	2.33998e-11	0.0932443	0.133129	0.426725	0.252737	0.000175864	0.000499277	2.71048	0.345901	1.90863e-06	8.74818e-05	0.130831	0.0334738	0.0582703	0.378234	0.204155	0.00183698	0.00593612	-0.466164	8.57108e-09	5.47099e-08
ENSMUSG00000003949	Hlf	0.743325	0.677067	0.827074	1.61144	1.52295	1.67485	0.803062	0.608201	0.53371	1.53685	1.2502	1.5749	0.654924	0.699379	0.715833	1.78175	1.60515	1.69986	0.17632	0.278675	0.20221	0.311968	0.327005	0.379027	Hlf	1.0988	2.78576e-08	1.18543e-07	-0.225394	0.224125	0.549571	1.17666	2.60389e-08	1.22766e-07	-5.22043	-0.116379	0.519378	0.728718	1.29646	1.22811e-09	6.28081e-09	-11.14	-1.79632	4.21026e-08	3.66915e-07	0.651794	0.0292874	0.0583347
ENSMUSG00000003955	Fam162a	44.6242	45.7973	53.1493	153.359	158.446	165.23	47.2572	49.1772	53.7486	139.941	155.632	158.041	39.6998	45.191	41.0808	97.2717	107.726	104.081	43.2976	43.3663	46.7356	109.145	101.196	95.7834	Fam162a	1.73504	8.50613e-24	4.63048e-22	0.0660804	0.351605	0.673277	1.59506	1.15262e-22	6.36365e-21	24.1382	-0.187518	0.0125048	0.0643853	1.29587	2.04538e-19	5.0063e-18	-6.9106	-0.103515	0.151881	0.257944	1.1972	1.84342e-18	6.78503e-17
ENSMUSG00000003970	Rpl8	895.787	908.488	1048.67	856.08	873.307	873.307	933.716	933.716	1035.15	789.785	827.95	873.307	873.307	1048.67	924.316	783.524	908.488	783.524	881.448	900.112	988.454	908.488	863.689	863.689	Rpl8	-0.129152	0.0447393	0.0780138	0.0264398	0.670764	0.877471	-0.21997	0.00118348	0.00296733	-8.31968	-0.00431806	0.944619	0.978296	-0.200604	0.00278549	0.00612366	46.4569	-0.0410033	0.511124	0.64201	-0.0702314	0.265	0.373369
ENSMUSG00000003992	Ssbp2	17.5281	17.9045	19.0699	24.697	26.9067	27.2052	18.928	17.8241	18.6295	26.5915	30.7367	27.9981	16.4977	16.9987	16.0192	27.8197	28.6541	28.4955	14.2901	12.3769	15.4222	20.8329	20.6078	20.7157	Ssbp2	0.530845	2.23136e-11	1.38721e-10	0.0227625	0.687787	0.886296	0.621735	2.95487e-13	2.74498e-12	27.314	-0.13889	0.0206036	0.0921332	0.779543	9.81875e-16	1.22433e-14	-5.61265	-0.37911	2.46664e-07	1.85585e-06	0.568831	2.4045e-11	2.32368e-10
ENSMUSG00000004018	Fancl	9.35599	8.98015	9.86968	8.27824	7.31025	7.36157	9.88937	8.99215	10.9419	7.80992	7.82247	8.94123	9.01865	9.51752	8.99215	7.84384	8.2516	7.17527	7.87692	8.1145	8.68471	8.44812	8.03316	7.45112	Fancl	-0.299666	0.000938704	0.00227438	0.075573	0.339934	0.663264	-0.277066	0.00160358	0.00393584	-3.66621	-0.0354297	0.657606	0.824191	-0.244144	0.00586925	0.0121706	6.89094	-0.193715	0.0224326	0.0532757	-0.0449893	0.594981	0.695552
ENSMUSG00000004032	Gstm5	32.1204	34.3028	38.1254	49.4918	48.7334	54.1604	33.4839	34.6535	37.6069	44.0755	50.049	50.731	39.1902	44.2411	40.1703	48.1405	52.3479	47.9779	30.6035	27.3354	31.3898	34.0739	33.3974	33.4743	Gstm5	0.544353	1.02164e-09	5.11978e-09	0.0170467	0.799902	0.935	0.453325	5.57999e-08	2.51255e-07	26.5931	0.242014	0.000827851	0.00891926	0.265347	0.000219351	0.000575363	1.09641	-0.227191	0.0020361	0.00650817	0.179119	0.0129436	0.028433
ENSMUSG00000004035	Gstm7	0.469046	0.537439	0.507761	0.715833	0.568824	0.716064	0.523971	0.360979	0.497607	0.572058	0.767852	0.711916	0.639875	0.465663	0.464739	0.587238	0.647459	0.612789	0.0433058	0.151719	0.0961358	0.0938433	0.00834334	0.0970322	Gstm7	0.393746	0.13248	0.201283	-0.149024	0.594326	0.838242	0.579029	0.0340576	0.0637583	-3.88548	0.0363324	0.893282	0.952331	0.250924	0.339331	0.427829	6.90635	-2.55102	3.48416e-06	2.05934e-05	-1.02223	0.143675	0.227915
ENSMUSG00000004038	Gstm3	0.0988501	0.0257505	0.0253877	0.147137	0.0818663	0.0825537	0.122504	0.0596394	0.0600572	0.05786	0.0573218	0.0657625	0.167037	0.0604779	0.147137	0.128169	0.00834334	0.114216	0.0433058	0.0445373	0.0609016	0.0592245	0.02503	0.0621905	Gstm3	1.32643	0.0625148	0.104878	0.935153	0.19918	0.521494	-0.33803	0.612106	0.704845	-0.361471	1.52231	0.0309478	0.12207	-1.20386	0.0720424	0.114488	-0.790813	0.299496	0.697114	0.794168	-0.116357	0.87757	0.91618
ENSMUSG00000004040	Stat3	275.97	282.872	260.942	474.363	469.275	463.346	250.943	243.645	236.476	461.03	444.851	444.851	249.097	224.204	249.378	452.295	448.638	443.851	195.789	198.643	187.609	247.179	240.19	237.931	Stat3	0.780222	2.28966e-21	7.36711e-20	-0.164636	6.99246e-05	0.00231108	0.885819	5.42639e-23	3.18599e-21	-5.38047	-0.182608	1.64525e-05	0.000458735	0.897612	3.72159e-23	2.09639e-21	-4.9155	-0.493543	5.49592e-15	1.81337e-13	0.317669	5.61948e-10	4.35964e-09
ENSMUSG00000004043	Stat5a	9.63718	9.56524	8.34744	16.2751	16.4488	15.3324	7.24481	6.19563	6.62297	13.0422	12.3737	11.7526	7.66045	7.02273	7.80828	11.683	12.792	11.8111	4.84487	4.41048	4.38588	3.94982	4.82859	4.22162	Stat5a	0.807163	2.3697e-14	2.21514e-13	-0.455398	5.70401e-07	4.27999e-05	0.890833	3.53433e-14	3.80744e-13	-1.95616	-0.288945	0.000314915	0.00434047	0.690012	1.61212e-11	1.06746e-10	-2.38804	-1.01104	5.36962e-14	1.46976e-12	-0.0726757	0.443594	0.558017
ENSMUSG00000004044	Cavin1	628.195	624.897	614	354.092	354.792	352.284	585.685	573.409	582.768	392.104	404.791	427.413	540.977	526.144	524.348	266.664	292.949	268.272	327.426	332.802	341.074	186.085	172.771	176.968	Cavin1	-0.815017	4.66502e-23	2.22752e-21	-0.1001	0.00356335	0.0443645	-0.509496	6.96881e-17	1.17156e-15	5.08985	-0.230466	2.94695e-08	3.06262e-06	-0.944048	7.76373e-25	6.18362e-23	4.09626	-0.898986	2.23035e-24	9.85105e-22	-0.902553	1.03974e-23	1.13519e-21
ENSMUSG00000004054	Map3k11	43.3598	47.0459	42.7381	40.925	40.4987	39.473	43.2176	39.8945	38.6782	41.0239	36.8641	39.8015	35.3147	34.07	37.0172	31.3096	34.1028	30.7508	36.4822	38.4882	38.6143	36.4152	34.3028	37.5736	Map3k11	-0.137854	0.0122004	0.0241842	-0.128545	0.0185625	0.134506	-0.0496089	0.351926	0.460344	0.385926	-0.322665	6.42808e-07	3.76036e-05	-0.146782	0.0107777	0.0210995	0.454905	-0.228159	0.000115848	0.000496556	-0.0694489	0.201162	0.298619
ENSMUSG00000004056	Akt2	134.022	133.221	126.26	111.102	110.173	110.107	123.415	124.668	123.068	109.82	105.216	114.183	119.789	119.711	120.578	100.807	108.023	100.016	110.322	115.22	117.662	101.946	98.1616	101.668	Akt2	-0.247182	3.96564e-08	1.65952e-07	-0.0836722	0.0212768	0.14714	-0.173786	2.00293e-05	6.46807e-05	2.07699	-0.12735	0.000838562	0.00901361	-0.222295	3.74253e-07	1.40491e-06	1.74554	-0.197076	2.51334e-06	1.53647e-05	-0.185324	8.65645e-06	3.41721e-05
ENSMUSG00000004069	Dnaja3	62.2842	60.7533	61.8479	58.596	58.864	58.3535	64.9876	66.5614	67.0703	56.7585	56.7092	55.9682	69.2775	66.736	65.1767	65.116	66.3655	64.9137	97.704	98.1616	103.001	118.921	111.674	113.262	Dnaja3	-0.0724898	0.0339366	0.0610897	0.103298	0.00318053	0.041059	-0.229134	5.15543e-08	2.33062e-07	-2.21818	0.121498	0.000688389	0.0077928	-0.0343505	0.296324	0.38254	-0.282725	0.692547	3.26231e-21	4.56114e-19	0.202188	1.57063e-07	8.26525e-07
ENSMUSG00000004070	Hmox2	23.0173	22.6788	23.0001	27.8233	29.4259	28.0349	20.6847	21.4087	20.7626	26.3263	25.3981	27.6874	20.346	21.6949	20.6004	24.1982	26.3263	24.4361	18.6753	20.2269	20.5201	19.6411	20.1437	20.4038	Hmox2	0.311762	2.58874e-08	1.10595e-07	-0.128308	0.00698232	0.0716065	0.336474	8.1097e-09	4.09255e-08	-2.62239	-0.133739	0.00514558	0.0337327	0.258627	1.56585e-06	5.42532e-06	-1.93382	-0.210263	4.6671e-05	0.000217559	0.0193733	0.674954	0.761159
ENSMUSG00000004071	Cdip1	40.1999	42.1623	43.0519	53.6855	55.4125	57.4908	42.7381	41.8492	41.5523	56.3668	53.9258	55.2471	42.4932	42.5962	41.1848	53.6625	56.1981	52.2572	42.4985	44.1363	45.1738	53.9459	52.4264	53.8189	Cdip1	0.409214	4.17164e-13	3.27298e-12	0.00850941	0.816052	0.940137	0.391923	1.32447e-12	1.11476e-11	46.0575	0.00986997	0.78733	0.896576	0.360068	1.24281e-11	8.35733e-11	36.4811	0.0715863	0.0559277	0.114688	0.281639	3.72057e-09	2.51148e-08
ENSMUSG00000004085	Map3k20	49.1707	49.9371	48.4732	44.3513	43.4807	45.3366	47.2572	48.9034	48.8399	48.6662	49.2865	46.551	53.4917	49.6283	50.4486	49.9238	47.6338	50.9171	46.613	46.4605	45.9185	37.7792	40.2122	40.0149	Map3k20	-0.148354	0.00102955	0.00247872	-0.0254715	0.537574	0.803418	-0.00514892	0.900851	0.931726	0.202145	0.0567963	0.172226	0.381342	-0.0484506	0.243282	0.324187	-0.853058	-0.086342	0.042905	0.0919312	-0.23667	2.67387e-06	1.15066e-05
ENSMUSG00000004096	Cwc15	67.9639	65.2454	77.8244	66.8752	69.0204	73.2644	71.8396	73.7588	78.156	65.3177	72.8512	67.9735	76.6262	88.504	75.3348	69.1632	69.5753	69.9322	69.3278	64.0289	74.669	77.5392	74.788	76.1797	Cwc15	-0.0104396	0.870118	0.907669	0.0869971	0.176893	0.49414	-0.118618	0.0694003	0.118862	-1.36347	0.187931	0.00518957	0.0339233	-0.200637	0.00312654	0.00681331	-1.06761	-0.0200924	0.752956	0.835766	0.138253	0.0355066	0.0688891
ENSMUSG00000004098	Col5a3	3.55442	3.32508	3.15894	6.3032	5.54073	5.19096	4.78393	4.29085	3.71627	7.02921	5.60334	5.05288	2.74057	3.10682	3.58364	5.8663	5.65849	6.03759	5.06487	5.94968	5.24851	6.39548	6.19892	7.08197	Col5a3	0.76178	4.14797e-07	1.54547e-06	0.346226	0.0104884	0.0941593	0.459218	0.000290648	0.000801541	1.32636	-0.0944078	0.493814	0.71035	0.904127	2.07139e-08	9.1158e-08	-9.57682	0.696476	2.19464e-06	1.35442e-05	0.275435	0.0126037	0.0277521
ENSMUSG00000004099	Dnmt1	318.101	327.889	282.872	198.934	199.422	194.516	289.043	275.141	267.043	210.182	197.932	203.596	272.326	249.378	274.769	177.94	174.12	177.714	233.802	250.126	225.599	168.11	158.84	166.115	Dnmt1	-0.644578	3.4987e-15	3.69531e-14	-0.157707	0.00174449	0.026507	-0.442166	7.94243e-11	5.21464e-10	2.80372	-0.219913	3.93753e-05	0.000921952	-0.587017	6.65625e-14	6.20123e-13	2.66932	-0.38665	1.38169e-09	1.59927e-08	-0.524236	1.66952e-12	1.93936e-11
ENSMUSG00000004100	Ppan	59.6045	64.3312	65.4009	25.4655	24.9808	24.7639	71.5267	67.2475	65.8097	25.7526	25.2741	27.2749	58.0123	57.1399	60.5716	25.1245	27.9478	25.3051	66.9394	70.8948	75.9018	54.3444	49.1707	52.2091	Ppan	-1.33121	1.03672e-23	5.53505e-22	0.111747	0.0206128	0.144356	-1.38556	2.1276e-24	1.64079e-22	-12.3991	-0.107176	0.027397	0.112257	-1.16617	6.6666e-22	2.86002e-20	10.8809	0.173843	0.000598871	0.00218492	-0.456201	2.64463e-11	2.53681e-10
ENSMUSG00000004105	Angptl2	123.911	128.37	128.654	229.017	225.381	227.441	139.236	133.268	129.006	210.841	210.378	217.547	127.765	128.076	133.244	191.629	200.961	196.656	185.365	185.626	188.033	206.642	201.101	200.961	Angptl2	0.839953	7.86458e-25	5.47815e-23	0.0753556	0.0177297	0.130614	0.670325	9.6318e-22	4.30309e-20	8.8955	0.0304307	0.321575	0.556198	0.598729	3.76137e-20	1.08254e-18	19.6752	0.553444	4.33133e-19	3.64394e-17	0.122738	0.000177244	0.000564405
ENSMUSG00000004127	Trmt10a	15.4596	14.3955	16.3788	10.8444	10.0912	10.8341	16.3433	17.1879	15.9782	12.5314	13.2597	11.4667	17.9027	17.6312	17.015	13.5947	12.3917	13.4502	14.8133	14.8597	14.3394	14.6468	16.0192	15.2512	Trmt10a	-0.541226	4.59974e-11	2.73871e-10	0.0994593	0.0646889	0.287549	-0.412026	9.49859e-09	4.74417e-08	-4.14266	0.185485	0.00104358	0.010552	-0.414871	5.75238e-09	2.70682e-08	-2.23668	-0.0699596	0.195437	0.313972	0.060331	0.264554	0.372858
ENSMUSG00000004151	Etv1	26.7529	24.4491	24.471	68.1823	65.026	66.298	25.7477	25.1682	23.5662	62.4772	61.97	59.351	26.0868	25.9042	27.0662	71.858	61.721	69.7118	16.3549	15.2953	15.6499	25.3125	27.6707	27.0288	Etv1	1.40014	5.53552e-25	3.99916e-23	-0.0218185	0.681507	0.882878	1.30358	6.93581e-24	4.79682e-22	-59.7466	0.064836	0.224	0.447796	1.35966	1.20314e-24	9.16933e-23	20.9707	-0.676809	1.31549e-13	3.29024e-12	0.758111	5.17677e-15	9.59974e-14
ENSMUSG00000004187	Kifc2	2.00866	1.75032	1.94071	4.75497	5.16755	4.61133	2.27975	1.93654	1.57672	4.39381	4.21426	4.05748	2.18144	1.77368	2.34013	5.01124	4.6875	4.82996	2.45054	2.55018	2.35102	4.60462	3.93213	4.88287	Kifc2	1.35199	1.61649e-13	1.34615e-12	0.0112465	0.933515	0.980309	1.1423	2.1836e-11	1.555e-10	101.57	0.137199	0.303531	0.537234	1.21476	1.47302e-12	1.12704e-11	8.85396	0.369126	0.00636623	0.0179176	0.86293	2.32762e-09	1.62017e-08
ENSMUSG00000004207	Psap	704.2	719.946	770.334	1475.53	1475.53	1475.53	740.222	740.222	746.056	1279.11	1416.27	1416.27	740.222	758.518	740.222	1279.11	1475.53	1313.29	863.689	873.307	908.488	1190.73	1115.85	1153.01	Psap	1.01317	7.50634e-23	3.45683e-21	0.0217374	0.608467	0.845352	0.883379	5.72621e-21	2.14832e-19	40.6387	0.0296973	0.484711	0.703291	0.858759	1.39439e-20	4.40628e-19	28.9171	0.27017	2.4297e-07	1.8309e-06	0.386899	7.23239e-11	6.48014e-10
ENSMUSG00000004221	Ikbkg	43.1587	41.6773	41.0587	75.7934	73.459	75.4136	42.1219	41.0534	40.4987	67.6626	72.1329	66.7636	48.0356	47.5551	48.4258	81.1645	78.4158	79.7866	43.063	44.3233	43.4187	75.6548	81.6019	78.9611	Ikbkg	0.835947	1.99041e-21	6.53404e-20	-0.0252455	0.524574	0.794899	0.73939	1.08928e-19	3.1131e-18	-29.288	0.194568	1.73807e-05	0.000478349	0.732859	7.40961e-20	1.98893e-18	3.76661	0.0556979	0.163004	0.272431	0.852079	9.06894e-22	6.9116e-20
ENSMUSG00000004233	Wars2	18.6568	18.4406	16.1467	21.8348	20.4677	19.8142	17.7987	17.6742	16.8725	22.5155	19.0485	18.7214	18.1492	18.1099	17.5067	24.1705	23.6209	24.8222	20.3394	20.5586	19.6824	27.64	29.8824	32.061	Wars2	0.225691	0.00170055	0.00395837	-0.0203765	0.764904	0.918799	0.198487	0.00535206	0.0119705	-9.74098	0.0181759	0.788857	0.897789	0.433572	1.30665e-07	5.21534e-07	23.8543	0.190439	0.00692632	0.0193205	0.561993	1.87754e-10	1.5748e-09
ENSMUSG00000004263	Atn1	55.2551	55.2832	65.857	55.8721	57.2163	58.6716	58.4292	54.2077	51.6507	52.7003	49.9712	64.9065	44.8185	58.5349	52.3932	44.4902	49.335	48.5752	50.1761	53.1007	51.845	33.2994	35.656	39.0486	Atn1	-0.034533	0.726218	0.795924	-0.100079	0.314813	0.641585	0.0208851	0.83348	0.881372	-0.208686	-0.183977	0.0706552	0.213515	-0.12215	0.231975	0.311836	0.663941	-0.181511	0.0740977	0.1449	-0.525039	1.32756e-05	5.0777e-05
ENSMUSG00000004264	Phb2	208.745	204.119	227.441	127.861	128.516	124.286	217.338	220.135	219.491	119.893	123.617	134.635	181.52	208.092	199.845	102.638	123.944	110.13	204.791	208.201	223.322	125.396	121.411	124.71	Phb2	-0.749046	3.7941e-15	3.9835e-14	0.0383404	0.477228	0.765029	-0.798561	6.05305e-16	8.49964e-15	-20.8282	-0.120391	0.0315022	0.12348	-0.809944	5.68876e-16	7.3802e-15	6.7276	-0.00872702	0.871147	0.918911	-0.775434	1.4901e-15	3.07416e-14
ENSMUSG00000004266	Ptpn6	1.27792	1.10859	1.10815	0.685014	0.891361	0.890007	1.1113	0.98718	0.967773	0.876099	1.1035	0.916875	1.12844	1.25157	0.906695	0.743325	0.63176	0.612789	0.937646	0.747104	0.767381	0.604891	0.779392	0.811768	Ptpn6	-0.508332	0.0125788	0.024871	-0.185926	0.313463	0.640655	-0.0863286	0.652752	0.739925	0.464317	-0.0977722	0.588692	0.779495	-0.716422	0.00152814	0.00352038	7.32746	-0.51454	0.0113493	0.0297014	-0.162405	0.451223	0.565235
ENSMUSG00000004267	Eno2	24.9167	24.6458	25.365	78.9096	78.9756	76.723	25.0048	23.9473	24.5186	71.2638	64.8003	69.9579	24.1523	25.9042	25.214	71.6588	75.2621	73.6252	28.6943	29.2235	29.8557	49.905	48.6161	51.4973	Eno2	1.64654	8.66386e-30	1.98086e-27	-0.0285975	0.523514	0.794345	1.48645	3.37399e-28	5.90723e-26	-51.9782	0.00593729	0.894027	0.952605	1.55123	6.98122e-29	1.39869e-26	261.268	0.228072	8.76159e-06	4.77088e-05	0.773052	2.51445e-19	1.14172e-17
ENSMUSG00000004268	Emg1	94.3421	99.3574	108.79	65.096	70.8608	68.9053	99.8097	101.258	106.479	61.4828	73.0877	71.2527	98.3068	109.683	96.4467	60.4735	65.8364	59.3786	82.631	83.5802	97.1637	68.1445	64.0616	64.2978	Emg1	-0.561033	2.4371e-10	1.32335e-09	0.0253266	0.681451	0.882878	-0.582673	9.6671e-11	6.24361e-10	-23.0063	0.00883624	0.88607	0.948591	-0.712277	7.48574e-13	5.98428e-12	-80.6086	-0.201733	0.00251275	0.00787244	-0.419149	1.6068e-07	8.4419e-07
ENSMUSG00000004270	Lpcat3	65.21	65.4594	71.7978	121.411	115.469	119.837	64.6544	61.7366	65.2014	114.537	121.04	120.464	64.711	65.6015	60.8285	107.431	118.361	109.186	51.0667	51.9407	52.1183	58.564	57.6778	59.4671	Lpcat3	0.817747	5.17231e-21	1.53934e-19	-0.079064	0.0526646	0.255794	0.89406	3.74081e-22	1.80395e-20	-11.3081	-0.0829059	0.0427887	0.152132	0.809009	9.3716e-21	3.06097e-19	-9.75816	-0.383255	4.43137e-11	6.90059e-10	0.179679	9.14726e-05	0.000305391
ENSMUSG00000004285	Atp6v1f	84.6377	87.7153	99.3207	135.163	136.441	142.46	90.8136	93.5106	98.2885	118.3	125.693	132.09	85.0226	100.454	89.2891	112.189	132.26	119.929	92.4396	87.3936	105.252	105.01	103.061	103.673	Atp6v1f	0.610395	1.5474e-10	8.61171e-10	0.0589436	0.394126	0.708069	0.411682	6.53424e-07	2.54941e-06	6.98435	0.0155333	0.821721	0.915148	0.407562	8.42886e-07	3.02617e-06	26.2379	0.0678782	0.326925	0.464299	0.133413	0.0573909	0.104286
ENSMUSG00000004296	Il12b	0.0453776	0.11145	0.0740489	0.0565237	0.0536915	0.0562602	0.0253877	0.0596394	0.0776439	0.05786	0.0417167	0.0405494	0.0789532	0.0429029	0.0421084	0.14578	0.166195	0.114216	0.0624079	0.115586	0.0961358	0.0253877	0.02503	0.0789532	Il12b	-0.381671	0.528885	0.626003	-0.564011	0.36449	0.683868	-0.0860968	0.897462	0.929359	0.152651	-0.469058	0.444237	0.669091	1.42712	0.0141943	0.0270655	-3.04251	0.294534	0.594522	0.714132	-1.26439	0.0540515	0.0990605
ENSMUSG00000004317	Clcn5	48.7041	47.4583	39.6705	52.8073	52.8404	52.1811	44.7198	44.2858	41.3358	60.6232	57.5691	51.8731	44.7809	37.5324	44.8329	62.8478	53.1725	60.167	50.5827	49.8013	43.0054	53.7672	58.5886	53.1878	Clcn5	0.223482	0.00767953	0.0158703	-0.0533253	0.50896	0.784696	0.381452	2.83739e-05	8.9749e-05	-7.15331	-0.093087	0.253305	0.48163	0.471754	9.73364e-07	3.46517e-06	-5.06788	0.081272	0.312299	0.449239	0.209692	0.0112518	0.0250995
ENSMUSG00000004319	Clcn3	9.31792	8.80621	8.61599	20.1437	20.0296	19.4776	12.4207	13.3239	12.8403	24.1012	24.0002	21.2986	10.9098	9.73042	10.3647	27.0821	23.3988	27.1904	22.7449	21.8988	18.8592	51.2391	55.1	55.1754	Clcn3	1.15914	5.52304e-16	6.71262e-15	0.530062	3.57661e-07	2.87223e-05	0.845159	2.5362e-13	2.39033e-12	1.59445	0.213653	0.0191147	0.0871598	1.32293	2.16313e-18	4.37898e-17	6.19194	1.24479	5.60244e-17	2.73562e-15	1.35061	2.76488e-21	1.87877e-19
ENSMUSG00000004347	Pde1c	0.555387	0.537439	0.573893	0.522076	0.519798	0.428589	0.844014	0.709815	0.803536	0.665301	0.666026	0.711916	0.544302	0.630382	0.599829	1.29415	0.969857	0.787726	4.20915	4.87221	3.85752	4.06981	4.81292	4.24906	Pde1c	-0.18569	0.397231	0.500343	0.496263	0.0156869	0.121116	-0.203196	0.282262	0.385704	-0.409453	0.0877308	0.673849	0.833794	0.754711	0.000262076	0.000680633	8.60258	2.95042	4.8502e-19	3.97716e-17	0.0238002	0.776783	0.842035
ENSMUSG00000004356	Utp20	126.706	129.346	103.694	49.2584	47.9423	45.5293	125.58	117.815	112.169	56.9664	53.4693	50.3723	114.967	107.056	123.504	68.2561	58.2587	63.7299	159.361	159.008	132.674	89.9915	94.3823	91.3002	Utp20	-1.32665	1.48799e-17	2.35538e-16	-0.0106002	0.88887	0.964843	-1.14524	8.09173e-16	1.11845e-14	108.04	-0.0527783	0.488827	0.70649	-0.86165	1.48931e-12	1.1386e-11	16.3258	0.328803	0.000100042	0.00043563	-0.705395	8.70756e-11	7.66754e-10
ENSMUSG00000004364	Cul3	175.007	165.907	180.911	167.463	160.878	167.568	170.283	184.282	185.95	158.041	170.339	164.905	185.365	183.054	180.911	188.148	174.12	181.239	191.111	184.886	188.5	212.994	221.869	212.994	Cul3	-0.0730203	0.0613797	0.103233	0.0503724	0.188717	0.509096	-0.131344	0.00140259	0.00347499	-2.60747	0.0747987	0.0544204	0.179316	-0.0160043	0.672181	0.742436	-0.213964	0.114022	0.00454217	0.0133101	0.198601	6.5033e-06	2.61342e-05
ENSMUSG00000004371	Il11	21.1148	20.2205	21.1875	22.3861	23.8285	22.9349	24.8438	23.8591	25.165	18.6753	18.6941	17.795	28.7602	30.5552	28.6577	14.1209	14.9443	14.4158	22.3501	23.4887	22.5729	10.264	8.82312	9.43085	Il11	0.145218	0.00298928	0.00667513	0.240343	6.49828e-06	0.000321343	-0.421154	1.29589e-10	8.18739e-10	-1.7523	0.492167	9.3844e-13	5.52656e-10	-1.01634	4.86076e-21	1.70205e-19	-2.06504	0.129855	0.00712777	0.0198114	-1.26494	1.83627e-22	1.55156e-20
ENSMUSG00000004383	Large1	62.3077	65.0786	58.3597	45.1405	47.1569	45.1343	54.8278	56.5336	53.6625	51.4643	51.1654	48.1785	55.43	54.8053	55.8251	52.3851	52.0316	51.3303	61.9071	62.8076	57.5885	53.143	50.5902	50.5119	Large1	-0.433055	1.02376e-12	7.61418e-12	-0.169161	0.000101566	0.00308411	-0.130333	0.00204507	0.00493301	0.770469	-0.159865	0.000203594	0.0031527	-0.09254	0.0231507	0.0419263	0.578864	-0.0262223	0.495016	0.627742	-0.240522	4.82769e-07	2.35555e-06
ENSMUSG00000004393	Ddx56	68.2192	74.1772	75.5009	40	41.733	41.5993	76.2501	74.1521	76.4027	38.2504	42.7685	42.4339	76.6262	78.6731	74.4599	41.6724	41.4635	41.4056	78.402	78.2194	79.4087	60.015	56.3426	58.7106	Ddx56	-0.820301	7.34549e-20	1.72615e-18	0.0587013	0.14765	0.448913	-0.879001	8.2526e-21	2.99778e-19	-14.9741	0.0770908	0.0598886	0.191144	-0.883071	7.06288e-21	2.38299e-19	-11.4549	0.116334	0.00584517	0.0166172	-0.431513	2.51109e-12	2.83142e-11
ENSMUSG00000004394	Tmed4	71.1635	71.9642	78.016	92.9439	95.0489	93.3607	70.6158	72.3015	72.2165	83.9011	89.9028	92.1232	76.6665	76.5986	74.5038	88.5393	99.3207	90.1952	79.9556	82.0689	87.4233	96.021	88.7283	95.583	Tmed4	0.348208	3.78855e-09	1.77928e-08	-0.039006	0.388027	0.704159	0.304855	6.87621e-08	3.06566e-07	-7.81561	0.0432655	0.337288	0.571136	0.286118	2.12344e-07	8.24845e-07	6.61309	0.173601	0.000409357	0.00154986	0.168466	0.000493281	0.00145602
ENSMUSG00000004446	Bid	64.9065	66.538	68.8485	39.4836	39.1595	39.3969	66.7445	70.9933	72.2165	37.1133	39.8562	39.9512	62.928	67.7752	62.8388	41.0179	42.2296	40.0779	70.4116	71.618	77.8244	48.3327	46.4698	46.0021	Bid	-0.762674	4.10935e-18	7.09876e-17	0.0672509	0.119749	0.40452	-0.844364	1.82785e-19	4.98911e-18	-12.5554	-0.050261	0.243648	0.47024	-0.649527	4.49351e-16	5.94465e-15	12.9231	0.133236	0.00323875	0.00987169	-0.641807	3.44252e-16	8.18872e-15
ENSMUSG00000004451	Ralb	48.9222	50.2852	53.1321	55.3817	56.9453	53.7568	50.2302	47.3216	50.817	51.817	54.7977	54.4417	48.8739	52.6214	48.7409	51.1449	55.2632	51.4449	42.9175	41.2173	46.2478	48.8813	46.3562	48.6597	Ralb	0.124803	0.00569601	0.0120927	-0.0383861	0.373319	0.690912	0.118763	0.00846397	0.0181957	-3.09391	-0.0205925	0.631157	0.807606	0.0714516	0.101953	0.15454	-3.46979	-0.225787	8.6713e-06	4.72834e-05	0.143595	0.00218999	0.0057151
ENSMUSG00000004455	Ppp1cc	92.005	93.7063	95.1077	99.9945	100.112	99.3574	88.792	91.7863	93.5487	93.0909	98.8282	99.5431	85.4543	86.0747	84.6011	90.3123	91.7245	92.7024	78.6399	82.6479	83.4111	81.671	82.1123	82.218	Ppp1cc	0.0927691	0.00768929	0.0158875	-0.0351589	0.29188	0.621223	0.0882668	0.0110624	0.0232016	-2.51051	-0.132796	0.000309281	0.00427493	0.101159	0.00436753	0.009245	-0.761763	-0.199043	8.90495e-07	5.95727e-06	0.0080874	0.809726	0.867344
ENSMUSG00000004460	Dnajb11	96.0902	94.746	103.1	79.8009	82.7101	84.3195	90.3606	97.3965	102.443	79.9226	80.7649	81.4855	107.056	112.823	104.601	83.6248	87.4963	81.3681	86.335	82.8544	88.9395	116.7	111.312	110.173	Dnajb11	-0.251654	1.02875e-06	3.66166e-06	-0.0197586	0.638612	0.859672	-0.259013	6.4035e-07	2.50211e-06	13.1088	0.142555	0.00159072	0.0142856	-0.36176	5.47147e-10	2.96191e-09	-2.53769	-0.187339	8.7965e-05	0.000388349	0.389911	8.28636e-11	7.33654e-10
ENSMUSG00000004462	Tbccd1	17.2377	19.3386	18.1406	19.2216	18.9531	19.3207	17.678	17.9855	16.9945	20.3864	20.3059	19.0091	17.1418	16.8799	17.7494	20.1011	19.9129	19.4739	17.658	16.0847	17.712	20.7717	20.4709	20.1966	Tbccd1	0.0726717	0.142242	0.213815	-0.0542647	0.275101	0.60581	0.180614	0.000715946	0.00185813	-3.32839	-0.0786717	0.118081	0.300521	0.200486	0.00023761	0.00062041	-2.54839	-0.0890233	0.0783875	0.151867	0.257426	7.08968e-06	2.83778e-05
ENSMUSG00000004473	Clec11a	0.412833	0.34251	0.541012	0.463341	0.297601	0.379506	0.397542	0.428589	0.482982	0.314748	0.351768	0.328631	0.256283	0.485517	0.290162	0.197567	0.28509	0.363756	0.28465	0.434615	0.430467	0.11145	0.0740489	0.360979	Clec11a	-0.189157	0.558942	0.653697	0.0293592	0.924584	0.977107	-0.391106	0.243897	0.342736	-13.3214	-0.367453	0.274042	0.505576	-0.271002	0.467982	0.556595	0.737516	-0.177377	0.58126	0.703375	-1.38757	0.0027734	0.00709094
ENSMUSG00000004500	Zfp324	11.9528	12.9898	11.2417	11.6018	11.7037	11.4463	11.1621	11.4511	10.1858	11.0448	12.2108	10.3851	11.2914	10.3647	11.1069	11.1482	11.453	10.5112	8.7655	8.98708	8.66902	11.1069	11.3839	11.8713	Zfp324	-0.0547903	0.348597	0.451161	-0.13968	0.0220842	0.15063	0.0350502	0.557025	0.655438	-0.250932	-0.140685	0.0212513	0.09427	0.0152196	0.799288	0.845906	-0.108182	-0.450267	1.57602e-08	1.49043e-07	0.378651	5.8199e-07	2.78993e-06
ENSMUSG00000004508	Gab2	8.82891	9.36133	7.35479	12.3013	13.5482	12.5282	9.26954	9.10363	7.35313	11.9616	10.7793	10.7869	10.0403	7.97792	8.97233	16.9103	16.161	16.6385	12.4105	12.8846	11.8183	18.0761	18.7714	18.509	Gab2	0.596355	1.20781e-08	5.34561e-08	0.0134359	0.875328	0.960453	0.386833	3.61508e-05	0.000112933	28.791	0.0832337	0.329919	0.564505	0.887049	2.8512e-13	2.406e-12	10.6573	0.548168	7.12417e-08	5.94977e-07	0.577421	1.41053e-09	1.01377e-08
ENSMUSG00000004530	Coro1c	95.4917	98.924	90.6205	70.1851	68.3808	63.24	95.2423	95.6827	94.0897	72.2664	68.9551	72.0746	85.836	82.74	92.0506	62.0952	63.221	61.661	79.056	83.639	76.4564	54.6771	52.707	53.3895	Coro1c	-0.498303	3.67684e-14	3.3642e-13	0.00102089	0.979107	0.996664	-0.418543	3.49691e-12	2.77723e-11	-409.979	-0.129301	0.00217849	0.0178335	-0.477913	1.57238e-13	1.3827e-12	3.69613	-0.253003	2.39141e-07	1.80695e-06	-0.572133	1.61924e-15	3.32295e-14
ENSMUSG00000004535	Tax1bp1	162.708	161.544	174.711	204.707	208.201	218.412	163.548	170.845	176.242	201.378	213.205	200.801	180.855	188.5	175.239	235.508	220.832	226.748	171.685	164.905	171.1	230.609	239.047	232.482	Tax1bp1	0.339517	3.82553e-10	2.03104e-09	0.0332947	0.400122	0.711108	0.269428	5.87159e-08	2.63834e-07	8.09221	0.126216	0.00271964	0.0208577	0.327097	7.76321e-10	4.09195e-09	2.59156	0.0254149	0.519704	0.649764	0.46791	9.69536e-14	1.4157e-12
ENSMUSG00000004540	Psg17	0.574376	0.695184	0.443908	0.131164	0.0411289	0.0825537	0.578518	0.674556	0.55132	0.347613	0.132309	0.128169	0.639875	0.759517	0.734287	0.128169	0.0970322	0.13185	0.990927	1.09242	1.23975	0.420765	0.294876	0.254034	Psg17	-2.87809	1.90969e-07	7.433e-07	0.0981081	0.678414	0.881245	-1.73433	8.87985e-06	2.99498e-05	-17.6777	0.341154	0.141223	0.336256	-2.58875	7.44902e-08	3.05088e-07	-7.58821	0.978266	4.5951e-05	0.000214666	-1.80461	4.19587e-08	2.41108e-07
ENSMUSG00000004542	Psg19	0.065305	0.0421084	0.0253877	0.00834334	0.0536915	0.00834334	0.0910962	0.0596394	0.0776439	0.00834334	0.102114	0.02503	0.0979369	0.0952478	0.112414	0.00834334	0.0609016	0.114216	0.302737	0.207767	0.132309	0.0421084	0.02503	0.0970322	Psg19	-1.39085	0.150437	0.224236	0.87472	0.231386	0.558257	-1.42814	0.0768217	0.12963	-1.63268	1.3133	0.0648197	0.201774	-1.39266	0.0555181	0.0913194	-1.06043	2.30754	0.000912917	0.00318064	-2.11383	0.00162487	0.00435734
ENSMUSG00000004558	Ndrg2	3.28315	2.95657	2.44859	6.33843	6.20221	6.16976	2.01707	2.09093	2.11158	4.82859	4.84325	4.86152	2.84401	3.07564	2.72783	4.03609	5.49877	5.39723	1.40195	1.37005	1.41653	1.53732	1.58087	1.30944	Ndrg2	1.12119	8.03392e-13	6.06099e-12	-0.468118	0.000668766	0.0131947	1.22493	2.9281e-12	2.35143e-11	-2.61671	0.00550955	0.962112	0.987648	0.776363	1.39983e-08	6.28563e-08	140.912	-1.03829	1.32192e-08	1.26366e-07	0.0753447	0.636278	0.729517
ENSMUSG00000004561	Mettl17	5.24083	4.82353	5.53726	5.71481	5.95628	6.04896	5.98221	6.00034	5.63392	6.68434	6.52879	6.47114	5.33027	6.78081	5.55669	5.81126	7.2667	6.22724	7.08841	6.74848	7.08841	9.34001	8.07375	9.13951	Mettl17	0.184472	0.0336943	0.0606985	0.176161	0.0418089	0.224172	0.160213	0.051769	0.0922585	0.90947	0.172048	0.0466527	0.161651	0.130113	0.113554	0.169585	0.75626	0.424246	8.05904e-06	4.42552e-05	0.341287	4.03484e-05	0.000142751
ENSMUSG00000004562	Arhgef40	93.5487	98.8282	83.6875	107.77	110.829	108.96	93.1426	83.7314	87.2741	114.739	106.696	113.262	78.5492	74.4824	79.8948	88.6291	91.6603	86.9167	62.135	66.0966	62.4772	56.1883	54.267	55.093	Arhgef40	0.250554	4.74509e-06	1.56964e-05	-0.0611362	0.196973	0.519014	0.342075	1.49726e-08	7.27809e-08	-5.5953	-0.241821	1.11866e-05	0.000339158	0.198297	0.000177098	0.000469603	-0.820017	-0.530248	8.90669e-13	1.8876e-11	-0.203777	0.000214179	0.000673848
ENSMUSG00000004565	Pnpla6	22.5864	23.9016	20.8004	36.7957	38.0992	36.9258	20.3059	19.88	17.7913	38.1675	33.9192	32.9303	19.8426	19.9802	21.4716	33.134	33.2945	31.1082	16.558	18.2361	15.7212	24.1943	21.4666	24.2652	Pnpla6	0.735794	1.22988e-13	1.04191e-12	-0.213732	0.0026221	0.0356348	0.855875	4.2547e-15	5.2102e-14	-4.00443	-0.132153	0.0506264	0.171228	0.670193	3.06246e-12	2.24165e-11	-5.07134	-0.412977	5.9484e-07	4.13748e-06	0.469279	4.93764e-08	2.79924e-07
ENSMUSG00000004567	Mcoln1	41.52	40.4679	43.7446	84.2207	79.7102	79.4338	41.7714	39.8945	40.5413	72.6932	74.8268	79.2385	43.3239	44.8329	43.335	77.087	85.959	76.4406	52.1117	53.5149	53.3603	68.3616	71.2151	67.7669	Mcoln1	0.952673	1.06807e-20	3.00388e-19	-0.0408314	0.3962	0.708985	0.891171	1.04231e-19	2.99207e-18	-21.8256	0.0648217	0.178895	0.391295	0.863111	2.08136e-19	5.04984e-18	13.3151	0.338914	2.26979e-08	2.0876e-07	0.382842	7.12567e-10	5.42209e-09
ENSMUSG00000004568	Arhgef18	58.7677	61.661	52.1944	56.3226	55.7404	52.6448	56.5622	53.7133	51.35	56.1328	53.1952	53.9196	51.4973	48.5684	52.3769	52.5884	51.3045	53.3396	57.6885	62.8388	52.2509	54.588	55.1922	57.8317	Arhgef18	-0.0641429	0.235183	0.326475	-0.091868	0.0928594	0.351643	0.0149543	0.781033	0.842366	-0.16278	-0.175915	0.00233041	0.0186837	0.045106	0.407794	0.497026	-0.256408	0.00143642	0.978458	0.98812	-0.0402771	0.452498	0.566215
ENSMUSG00000004591	Pkn2	154.527	147.461	143.155	125.178	125.146	120.578	144.139	154.527	148.181	136.181	134.215	120.608	156.724	145.591	151.181	157.712	134.332	150.794	175.736	168.448	159.684	175.007	185.365	176.118	Pkn2	-0.262472	1.18156e-05	3.71021e-05	0.00584616	0.908452	0.972077	-0.194103	0.000560554	0.00147913	-33.2018	0.0271127	0.594349	0.783381	-0.0369238	0.469913	0.558413	-1.36186	0.178575	0.00114506	0.00390475	0.0911582	0.0758659	0.132791
ENSMUSG00000004609	Cd33	1.24164	0.933961	0.891143	9.86968	9.68543	9.81131	0.733631	1.14013	0.913229	7.29775	6.41674	6.88103	1.12844	0.717901	0.840958	7.98024	7.40298	8.78056	0.354576	0.242987	0.386367	1.26498	1.35634	1.38324	Cd33	3.27931	3.56925e-22	1.39007e-20	-0.141589	0.46151	0.754394	2.9067	1.01884e-19	2.93336e-18	-20.5292	-0.196418	0.31328	0.548195	3.19099	7.27055e-21	2.44456e-19	-16.246	-1.64967	3.1679e-07	2.33909e-06	2.05363	2.02154e-09	1.42137e-08
ENSMUSG00000004610	Etfb	1.98948	2.21067	2.1359	0.994657	0.878498	1.02291	1.69757	1.86348	1.80613	0.890709	0.940989	0.967773	1.18075	2.23533	2.11684	0.743325	1.13678	0.824305	1.19841	1.53181	1.69483	0.736629	0.744757	0.763241	Etfb	-1.13285	6.72164e-07	2.44668e-06	-0.239999	0.133317	0.426914	-0.938404	2.5072e-05	7.97985e-05	3.91004	-0.249517	0.119835	0.303002	-1.00241	1.26692e-05	3.92622e-05	4.01738	-0.53129	0.00269722	0.00838283	-0.965312	6.40894e-05	0.000219203
ENSMUSG00000004626	Stxbp2	0.504036	1.10859	0.873589	0.773812	0.891361	0.907617	0.641979	0.839112	0.566778	1.02083	0.940989	0.890007	0.639875	0.578059	0.579479	0.757694	0.737302	0.950892	0.627418	0.747104	0.89403	1.14835	0.744757	0.701713	Stxbp2	0.113848	0.6743	0.753469	-0.230393	0.421603	0.727787	0.493777	0.0803297	0.134778	-2.1432	-0.401772	0.177637	0.389683	0.436675	0.14397	0.207993	-1.08687	-0.0785499	0.777402	0.853875	0.171862	0.532843	0.641273
ENSMUSG00000004631	Sgce	17.6817	18.6888	20.9046	21.1743	21.0739	22.1117	19.4389	20.9631	20.2455	20.6847	22.2964	21.6691	20.4753	23.5662	20.9085	21.3559	20.8822	21.9917	18.7027	16.6984	19.0379	16.7502	15.8287	16.094	Sgce	0.16979	0.00400034	0.00874594	0.0838435	0.138507	0.435629	0.0924317	0.0989223	0.161348	1.10243	0.18045	0.00235334	0.0188287	-0.0134072	0.805788	0.851301	-0.0742986	-0.0739396	0.196089	0.314812	-0.159236	0.00923262	0.0210153
ENSMUSG00000004637	Wwox	5.80344	5.98777	6.88984	6.97182	5.88181	6.49596	5.93065	6.11566	6.87708	6.68434	5.58169	6.35655	6.75585	7.09145	7.16827	7.61882	7.2667	7.04178	7.1474	7.54477	6.67023	8.32563	7.27854	7.58132	Wwox	0.0483727	0.577823	0.669733	0.0167282	0.847446	0.950886	-0.0243145	0.780758	0.842272	-1.4535	0.17129	0.0506076	0.171209	0.0608432	0.463792	0.552627	0.355205	0.193629	0.027631	0.0635555	0.117414	0.154649	0.241765
ENSMUSG00000004642	Slbp	90.9606	86.6286	101.508	89.3534	93.739	94.9371	92.847	97.3554	98.2019	90.9409	102.57	99.7701	97.4772	104.1	93.3405	88.457	86.8923	84.2767	75.6818	77.5699	85.4109	78.8232	85.0089	80.6047	Slbp	-0.00327069	0.951936	0.967873	0.0496019	0.362437	0.682114	0.022905	0.671962	0.756381	0.461776	0.0807383	0.141848	0.337108	-0.182598	0.00185686	0.00421766	-2.26161	-0.225001	0.000222435	0.00089666	0.0357281	0.518618	0.628278
ENSMUSG00000004655	Aqp1	3.89931	4.01892	4.26527	3.18142	3.47246	3.41238	4.11043	3.87846	3.82791	3.61188	3.49263	3.74662	3.48499	3.10682	3.32833	1.96154	2.55471	2.38742	3.0892	2.76675	2.84285	2.23395	2.60118	2.24271	Aqp1	-0.276533	0.00673557	0.0141207	-0.0447815	0.628962	0.855037	-0.12327	0.201695	0.293438	2.7527	-0.298224	0.00380717	0.0268756	-0.530408	3.24359e-05	9.5206e-05	1.77856	-0.488309	2.19235e-05	0.00010933	-0.299188	0.0115832	0.025753
ENSMUSG00000004661	Arid3b	4.202	4.32449	3.91276	4.36521	4.12295	3.84622	3.73154	4.11159	3.89285	4.24064	3.51871	3.6549	4.10621	3.93494	3.35333	4.5059	3.38829	3.80484	4.45357	5.14286	4.173	4.56199	4.65291	4.22162	Arid3b	-0.0113763	0.90888	0.937535	-0.0827398	0.41185	0.719897	-0.0444432	0.665654	0.751151	0.537144	-0.130498	0.202376	0.420548	0.0344664	0.738801	0.796556	-0.264114	0.144018	0.1429	0.245896	-0.0316645	0.740252	0.813231
ENSMUSG00000004665	Cnn2	166.664	168.11	184.457	42.3454	42.1003	43.0689	150.44	156.045	158.684	43.52	45.1405	48.7523	139.797	152.304	145.591	37.7355	38.8564	38.3577	153.026	152.069	167.269	34.9667	34.4749	34.0152	Cnn2	-2.0246	3.53855e-31	1.20646e-28	-0.157794	0.00055022	0.011535	-1.7604	3.01433e-29	7.32257e-27	11.1563	-0.246131	1.11918e-06	5.7524e-05	-1.92812	3.20239e-30	8.64379e-28	7.8337	-0.136641	0.00222553	0.00704985	-2.18958	6.56899e-32	4.55935e-29
ENSMUSG00000004667	Polr2e	50.9362	53.1493	56.3426	30.9402	32.1595	31.522	55.0263	54.6143	56.0579	30.4366	30.3606	33.3312	50.7045	55.0861	51.9888	26.9018	32.067	26.8508	51.2308	50.0077	56.646	39.933	36.0129	38.6143	Polr2e	-0.761022	2.43564e-15	2.64585e-14	0.0472936	0.36993	0.688358	-0.817108	3.06523e-16	4.52657e-15	-17.2773	-0.0241542	0.646748	0.817915	-0.882711	5.20564e-17	8.07393e-16	36.5448	-0.024445	0.642581	0.752965	-0.461926	6.31881e-10	4.86528e-09
ENSMUSG00000004677	Myo9b	141.931	146.292	117.815	150.163	154.01	150.629	143.948	129.844	127.399	163.223	141.493	147.526	122.849	118.725	126.536	146.869	141.694	143.463	143.029	153.439	126.175	137.894	136.332	140.162	Myo9b	0.170668	0.0116236	0.0231519	-0.0122279	0.850231	0.951933	0.172065	0.0111048	0.0232855	-14.0715	-0.134799	0.0445259	0.156619	0.231247	0.00105938	0.00250676	-1.7155	0.060325	0.353215	0.491237	-0.0239406	0.710945	0.78968
ENSMUSG00000004698	Hdac9	0.777927	0.555387	0.661601	0.0565237	0.28116	0.130936	0.280023	0.445027	0.429527	0.150784	0.102114	0.143157	0.523469	0.630382	0.734287	0.162389	0.0609016	0.215167	0.697089	0.558232	0.678033	0.311968	0.177662	0.325798	Hdac9	-2.3614	1.21815e-06	4.2957e-06	-0.805669	0.00674793	0.0700904	-1.53398	0.000901862	0.00231041	1.90398	-0.0768394	0.754282	0.879347	-2.27825	2.4791e-06	8.38623e-06	29.6495	-0.0380371	0.875718	0.922373	-1.28865	0.000259572	0.000803909
ENSMUSG00000004707	Ly9	3.82334	4.11554	4.22838	1.73617	1.21326	1.73026	4.91829	4.93899	4.73382	1.85757	1.81229	1.65253	4.19202	4.77625	3.89468	1.67485	1.45786	1.92842	4.91483	4.77066	4.78648	2.45005	3.06636	3.04173	Ly9	-1.40016	1.39048e-12	1.02203e-11	0.262023	0.00842707	0.0811888	-1.45681	7.71632e-14	7.876e-13	-5.55984	0.0742503	0.445392	0.669929	-1.3491	1.66696e-12	1.26546e-11	-18.1697	0.250025	0.0115677	0.0301917	-0.765139	1.61688e-08	9.89992e-08
ENSMUSG00000004748	Mtfp1	3.16498	3.16613	2.54035	2.07251	2.13011	2.72343	2.66882	3.03876	3.25183	2.41979	2.31965	2.14299	2.55731	2.81593	3.01958	2.11091	2.66698	2.261	2.85304	2.84237	3.04531	3.24166	2.96676	2.88978	Mtfp1	-0.358726	0.00611111	0.0129091	0.019589	0.865483	0.957253	-0.376943	0.00412759	0.00942162	-19.2425	-0.0718494	0.541586	0.746414	-0.258127	0.0447852	0.0756503	3.59261	-0.0112808	0.922521	0.95277	0.0567794	0.624346	0.720348
ENSMUSG00000004768	Rab23	45.1535	46.6282	49.2989	30.4232	31.4339	33.1889	44.8257	46.1449	48.4317	32.6459	34.46	33.7237	49.8973	49.5436	49.3579	34.2567	34.9415	33.3798	47.035	46.0068	48.506	40.4319	39.1078	39.7754	Rab23	-0.570379	2.13314e-15	2.34211e-14	-0.017609	0.657767	0.871345	-0.466738	4.62995e-13	4.18894e-12	26.5056	0.0773269	0.0568546	0.184854	-0.536867	8.74367e-15	9.33651e-14	-6.94282	0.00490384	0.90149	0.939286	-0.246272	5.94609e-07	2.84762e-06
ENSMUSG00000004771	Rab11a	34.4358	32.8773	39.434	51.6565	50.9171	55.0622	35.5973	36.9181	40.7169	46.1915	49.2449	50.6824	40.7869	44.6957	38.3704	50.3365	50.3365	53.2701	35.1782	33.1597	37.0468	40.7367	42.3387	38.105	Rab11a	0.564835	2.52545e-09	1.21184e-08	0.0859332	0.239761	0.566097	0.369456	8.03893e-06	2.72602e-05	4.29933	0.214755	0.00491001	0.0326785	0.31635	6.44064e-05	0.000181824	1.47307	-0.016701	0.818523	0.881577	0.201702	0.00804041	0.0185888
ENSMUSG00000004788	Eif2b2	33.6922	35.6414	37.1047	32.8603	32.3552	31.6126	39.4026	34.6535	39.0079	33.0685	30.699	33.4791	33.7787	35.5062	34.4255	29.8028	33.9814	31.4862	34.0788	33.7352	35.9659	35.2202	33.014	33.1745	Eif2b2	-0.136072	0.0105988	0.0212654	0.0852179	0.0940308	0.353714	-0.216114	0.000132046	0.000380964	-2.53601	-0.03721	0.460554	0.68329	-0.124227	0.0193808	0.0358094	3.33855	-0.0365103	0.468541	0.603381	-0.0333869	0.509947	0.620389
ENSMUSG00000004789	Dlst	135.812	141.366	142.595	104.06	104.733	103.994	142.201	141.887	139.585	99.8889	104.346	106.505	133.405	137.02	138	96.9904	103.617	100.297	119.47	114.695	117.876	102.041	99.5577	99.527	Dlst	-0.424239	2.52884e-15	2.73639e-14	0.0135005	0.656638	0.870547	-0.447683	5.48678e-16	7.76056e-15	-33.1604	-0.0394832	0.199399	0.416815	-0.441157	9.47843e-16	1.18688e-14	11.1733	-0.253923	1.16287e-09	1.36304e-08	-0.225234	2.35099e-08	1.40539e-07
ENSMUSG00000004791	Pgf	0.933103	0.865549	0.813382	0.478126	0.827074	0.682216	0.673846	0.860031	1.07027	0.683609	0.844679	0.950448	0.933961	0.966829	1.07208	0.417443	0.557278	0.535089	0.428589	0.487292	0.448545	0.420765	0.428837	0.217053	Pgf	-0.424781	0.0509901	0.0875855	-0.0276549	0.888417	0.964714	-0.0560603	0.779964	0.841727	2.02714	0.188929	0.3256	0.559876	-0.987062	9.0355e-05	0.000249781	-5.22453	-0.934282	0.000287665	0.0011303	-0.420387	0.147304	0.232438
ENSMUSG00000004798	Ulk2	30.9503	30.5742	27.3757	43.335	42.9715	43.2391	26.2357	27.4953	25.8292	44.3291	42.4401	41.5572	29.6225	28.199	30.5592	48.7858	47.519	49.3579	31.8314	33.2366	31.1127	45.251	47.58	46.6948	Ulk2	0.546214	6.20009e-15	6.30851e-14	-0.157532	0.000787242	0.0150009	0.68953	1.13781e-17	2.2201e-16	-4.37707	-0.00604928	0.886666	0.948938	0.721278	1.58614e-18	3.31096e-17	-119.234	0.116134	0.00880005	0.0238024	0.536872	6.7257e-15	1.21815e-13
ENSMUSG00000004815	Dgkq	5.05984	4.7183	3.66539	4.13404	3.58456	3.34492	3.79715	4.21099	3.47706	4.39381	3.98638	3.70901	4.05629	3.22635	3.91276	3.77465	3.9368	3.67119	4.33904	4.88429	3.59562	4.173	4.42525	3.59331	Dgkq	-0.268479	0.0497626	0.0857954	-0.212981	0.111624	0.390398	0.0738542	0.584016	0.679139	-0.346764	-0.252602	0.0628268	0.197464	0.029913	0.827969	0.868943	-0.118419	-0.0614325	0.63137	0.743955	-0.0671821	0.608959	0.708229
ENSMUSG00000004842	Pou1f1	0.00834334	0.0257505	0.00834334	0.115586	0.02503	0.0988501	0.00834334	0.0776439	0.0421084	0.02503	0.148565	0.052207	0.0979369	0.0257505	0.0772123	0.0592245	0.0421084	0.0609016	0.0253877	0.0257505	0.0609016	0.0592245	0.00834334	0.0433058	Pou1f1	2.43255	0.017513	0.0336013	1.30623	0.225742	0.55143	0.952516	0.261296	0.362509	0.729213	2.25682	0.028311	0.11484	-0.121869	0.871837	0.904269	-0.0540003	1.49087	0.161598	0.270569	-0.298301	0.746061	0.817705
ENSMUSG00000004843	Chmp2b	40.3294	35.2975	43.3029	46.0226	46.1361	45.6426	36.936	39.0366	41.7081	44.9466	50.6333	44.3032	45.8626	49.2807	43.9227	54.079	50.4212	53.1275	41.5065	35.7321	40.8108	52.7299	56.9206	51.5743	Chmp2b	0.217026	0.00317204	0.00704841	-0.0126725	0.855538	0.954067	0.248879	0.00090092	0.0023083	-19.6392	0.228398	0.00201101	0.0168821	0.181921	0.0100994	0.019924	0.796509	-0.00960458	0.890143	0.931659	0.451801	1.24334e-07	6.64552e-07
ENSMUSG00000004846	Plod3	478.578	481.674	493.832	516.467	531.962	504.377	483.749	471.963	474.363	494.888	490.603	545.735	459.647	465.468	466.918	450.275	477.333	453.922	458.47	468.006	466.918	410.717	390.24	399.613	Plod3	0.0945324	0.00967004	0.0195819	-0.024036	0.491013	0.773988	0.0969675	0.00819481	0.017658	-4.03425	-0.0628869	0.0777966	0.228349	-0.0113854	0.744587	0.801812	0.181045	-0.0615003	0.0841478	0.160942	-0.215152	5.68957e-07	2.73217e-06
ENSMUSG00000004849	Ap1s1	246.559	253.908	282.019	176.118	185.755	188.223	249.378	244.628	257.213	173.01	182.267	192.307	247.526	259.063	247.526	152.544	169.772	160.493	184.886	180.282	206.129	145.204	131.941	135.746	Ap1s1	-0.506926	3.5053e-11	2.1169e-10	-0.0571193	0.275773	0.606016	-0.457105	4.42061e-10	2.60098e-09	8.00264	-0.0515858	0.324114	0.558673	-0.644354	8.65076e-14	7.93014e-13	12.4909	-0.454263	4.57511e-10	5.82653e-09	-0.467158	4.87336e-10	3.81429e-09
ENSMUSG00000004865	Srpk1	110.975	115.107	116.7	79.8482	80.6296	83.2588	124.357	120.768	126.706	83.7901	86.3103	86.2046	117.523	120.464	117.149	84.0112	84.7715	87.7467	134.846	135.242	139.624	118.119	114.398	118.823	Srpk1	-0.492069	2.42406e-17	3.69773e-16	0.117216	0.000361528	0.00843449	-0.536571	1.50303e-18	3.50698e-17	-4.57763	0.051122	0.0931322	0.258935	-0.469367	8.66725e-17	1.28286e-15	-9.1813	0.257314	3.85568e-10	4.97552e-09	-0.221758	1.0629e-08	6.68493e-08
ENSMUSG00000004872	Pax3	0.0988501	0.0936258	0.0892541	0.0685755	0.0818663	0.0417167	0.07509	0.145106	0.0421084	0.0417167	0.102114	0.02503	0.132309	0.0780779	0.163345	0.0592245	0.0609016	0.0253877	0.11932	0.13277	0.112862	0.0421084	0.05786	0.0789532	Pax3	-0.601955	0.305854	0.405566	-0.278392	0.61715	0.849598	-0.70234	0.273387	0.375823	2.52284	0.347204	0.498721	0.714583	-1.40379	0.0257441	0.0461584	-4.04314	0.372919	0.46542	0.600755	-1.07227	0.066247	0.118223
ENSMUSG00000004880	Lbr	56.4692	55.9195	51.8494	65.3588	65.3177	63.6393	49.5884	51.4449	49.316	69.5264	69.9394	66.0722	54.0999	49.098	49.1642	70.8021	63.7808	68.7126	47.8084	47.5741	44.0899	57.5982	56.0579	57.1302	Lbr	0.244	5.89739e-06	1.92395e-05	-0.126241	0.00989788	0.0905297	0.450846	1.99022e-11	1.42723e-10	-3.57131	-0.108402	0.0247519	0.104776	0.416266	1.42337e-10	8.38998e-10	-3.84001	-0.235336	1.47963e-05	7.64968e-05	0.293099	3.66483e-07	1.81643e-06
ENSMUSG00000004885	Crabp2	1.56262	1.83137	2.19352	2.34937	2.44859	2.83352	1.80303	1.60515	2.04018	2.43522	2.26401	2.24135	1.53685	2.07546	1.57582	2.59637	2.60604	2.30946	1.51296	1.24142	1.56591	1.84315	1.32216	1.6897	Crabp2	0.45349	0.000948773	0.00229763	-0.0348387	0.796385	0.933866	0.355638	0.00901975	0.0193029	-10.2081	-0.112311	0.413552	0.642359	0.546286	0.000160912	0.000429791	-4.86403	-0.37001	0.0132246	0.0338212	0.162628	0.273559	0.383105
ENSMUSG00000004891	Nes	7.83393	8.1639	6.23557	5.09223	3.75753	4.61133	6.13808	5.79414	5.6783	5.01009	3.44369	3.93494	5.65082	5.48588	6.33843	4.19506	3.5498	3.89839	5.61494	4.81868	3.93494	2.66882	2.85418	3.04173	Nes	-0.723415	8.66087e-07	3.10832e-06	-0.323699	0.00650918	0.0685262	-0.526075	0.000235939	0.000659083	1.6252	-0.336474	0.00494513	0.032856	-0.586985	7.62599e-05	0.000213059	1.74452	-0.632307	5.80841e-06	3.27594e-05	-0.732803	1.71452e-05	6.43863e-05
ENSMUSG00000004895	Prcc	78.4158	86.0351	82.0513	73.93	76.0508	75.7668	83.0252	76.1589	82.9504	72.926	70.2292	75.376	76.7854	79.6765	77.687	65.2293	70.3399	65.5339	65.7348	68.492	67.1508	68.1171	63.5646	64.0417	Prcc	-0.126062	0.00681035	0.0142575	-0.0260677	0.552631	0.8124	-0.147403	0.00195858	0.00473952	5.65465	-0.0734299	0.101134	0.272713	-0.220171	1.93813e-05	5.85778e-05	2.99839	-0.290921	1.56382e-07	1.22892e-06	-0.0416386	0.35764	0.472943
ENSMUSG00000004896	Rrnad1	16.5052	18.0828	16.6744	22.2145	22.1676	22.2502	17.5471	16.4232	17.6131	21.2095	21.0266	22.244	16.8957	16.7748	17.2347	19.569	20.1635	20.237	19.287	20.178	19.1668	22.2908	23.3608	26.516	Rrnad1	0.379597	3.20036e-09	1.51512e-08	0.00947626	0.848196	0.951283	0.322309	1.05811e-07	4.60133e-07	34.0122	-0.00880647	0.85909	0.934057	0.236263	2.5538e-05	7.58762e-05	-26.8284	0.194807	0.000296305	0.0011605	0.296069	2.79704e-07	1.41079e-06
ENSMUSG00000004897	Hdgf	719.946	735.927	798.439	508.09	494.888	513.136	798.439	789.785	827.95	529.912	514.502	550.989	798.439	827.95	789.785	501.116	534.508	534.508	735.927	709.87	764.141	573.409	570.408	598.087	Hdgf	-0.571309	1.0019e-16	1.37423e-15	0.100915	0.00869814	0.0829846	-0.599065	2.20237e-17	4.08794e-16	-5.93633	0.100918	0.00869857	0.0495306	-0.622179	7.42836e-18	1.34792e-16	-6.16519	-0.0281564	0.443276	0.579993	-0.342984	8.28114e-11	7.33526e-10
ENSMUSG00000004902	Slc25a18	0.0825537	0.00834334	0.0584033	0.115586	0.0818663	0.179558	0.122504	0.110567	0.110567	0.182778	0.132309	0.0657625	0.167037	0.164307	0.147137	0.33519	0.251251	0.148565	0.102114	0.0993099	0.167037	0.128169	0.109184	0.0621905	Slc25a18	1.79479	0.0126784	0.0250423	1.73839	0.0158355	0.12188	0.0272519	0.958894	0.971897	0.0156765	2.21453	0.00197701	0.0166976	0.544447	0.211844	0.289094	0.245853	1.79706	0.0124193	0.0320314	-0.320374	0.558459	0.664855
ENSMUSG00000004929	Thop1	74.2891	74.7774	76.3225	34.2597	35.4006	34.07	78.3652	71.6701	75.9569	37.5324	38.4092	40.6881	68.584	72.1227	70.6974	33.8604	38.4882	33.5763	73.1215	77.7885	76.3342	43.1511	40.8178	43.9458	Thop1	-1.1197	1.10597e-22	4.79762e-21	0.0028622	0.947375	0.985607	-0.954147	1.08995e-20	3.83041e-19	-333.361	-0.0927322	0.0393469	0.143681	-0.999513	4.16278e-21	1.49261e-19	10.7785	0.0113996	0.792567	0.86377	-0.829344	5.85693e-19	2.43213e-17
ENSMUSG00000004931	Apba3	39.1258	39.8173	40.5172	51.9737	51.0968	49.7245	41.6135	38.9557	40.3146	47.15	44.6242	50.4001	38.6893	38.4984	41.4516	44.0409	48.6383	44.9247	45.1998	48.9475	48.0102	50.5276	51.1866	48.6216	Apba3	0.354837	8.8844e-08	3.59109e-07	0.0165444	0.757009	0.917196	0.232681	9.3382e-05	0.000275971	14.064	-0.0106623	0.842159	0.925656	0.213272	0.000289271	0.000745979	-20.0024	0.250204	3.45771e-05	0.000165596	0.0810614	0.123993	0.201764
ENSMUSG00000004933	Matk	0.394346	0.621336	0.428589	0.63176	0.69591	0.520746	0.561818	0.341151	0.448115	0.49163	0.575048	0.524911	0.326753	0.342035	0.326275	0.317527	0.507306	0.498961	0.319886	0.762781	0.484583	0.984933	0.687169	0.634111	Matk	0.376563	0.1447	0.217033	-0.0962944	0.724219	0.90192	0.263349	0.327358	0.434317	-2.73483	-0.508741	0.090948	0.254278	0.380204	0.212846	0.290215	-0.747343	0.060553	0.819511	0.882125	0.616307	0.0148309	0.0320462
ENSMUSG00000004934	Pias4	39.3697	42.5693	40.5357	51.6565	51.1949	50.4486	40.0603	40.3429	38.7243	47.8672	46.3505	54.5418	33.1205	36.2948	34.6878	40.6151	48.1864	41.8271	35.0679	37.6643	35.9659	38.0216	38.6143	38.7626	Pias4	0.324503	5.3799e-07	1.98092e-06	-0.039465	0.465286	0.757191	0.316979	9.08966e-07	3.47733e-06	-8.03192	-0.234824	0.000127201	0.00222906	0.324402	9.30824e-07	3.32042e-06	-1.38147	-0.171996	0.00307197	0.00941799	0.0867623	0.119001	0.194981
ENSMUSG00000004936	Map2k1	67.466	68.7789	70.0702	114.695	115.521	116.208	68.4121	71.3908	71.4138	103.694	105.431	112.61	66.8113	64.9236	65.5339	96.1535	100.932	98.627	80.7131	78.4158	79.6765	113.884	107.707	107.811	Map2k1	0.747693	3.26291e-20	8.19268e-19	0.0335735	0.381932	0.698783	0.606579	1.92718e-17	3.62563e-16	18.0672	-0.0647631	0.0982276	0.267727	0.583855	7.89873e-17	1.17899e-15	-9.01524	0.210885	3.02312e-06	1.81163e-05	0.463647	3.17643e-14	5.10171e-13
ENSMUSG00000004937	Sgta	94.9539	96.9904	96.9565	94.162	99.0571	97.5317	95.7553	92.2186	94.8961	92.6524	92.0506	100.653	87.6436	92.4241	87.5368	77.7603	94.436	81.4592	82.7676	88.8099	91.6106	79.9556	78.69	84.6377	Sgta	0.00892255	0.864465	0.903268	-0.0306148	0.559416	0.816192	0.0116093	0.824721	0.8741	-0.379206	-0.110973	0.0406745	0.146954	-0.0817444	0.129563	0.190103	0.736615	-0.135698	0.0137071	0.0348852	-0.112928	0.0395715	0.0756251
ENSMUSG00000004945	Tmem242	35.7642	36.6848	40.4541	35.3248	36.221	38.4577	32.6459	35.1499	34.4296	34.3798	37.1047	36.7501	35.9013	42.1503	36.936	33.2801	34.8446	31.522	29.5043	28.867	32.8309	28.9038	28.8721	28.2178	Tmem242	-0.0372388	0.539457	0.635536	-0.142727	0.0242439	0.159714	0.0824796	0.183833	0.271497	-0.577882	0.024033	0.690217	0.843415	-0.204075	0.00196162	0.00443849	-8.49145	-0.308953	1.5637e-05	8.04578e-05	-0.0825669	0.198377	0.295339
ENSMUSG00000004947	Dtx2	66.736	70.9933	69.7878	67.4038	66.4509	66.5723	64.6544	62.5898	60.7619	63.9977	58.2509	64.9335	58.6562	62.0015	64.8993	57.2531	62.1095	57.4094	59.569	64.834	61.6876	54.7233	55.5914	60.001	Dtx2	-0.0498355	0.284529	0.382349	-0.142487	0.0039534	0.0476911	-0.00771457	0.868832	0.908439	0.0541421	-0.162137	0.00127369	0.0121995	-0.0698903	0.143357	0.207261	0.431056	-0.157647	0.00164794	0.00538434	-0.128177	0.00969384	0.0219364
ENSMUSG00000004948	Zp3	3.37136	3.54605	4.20634	0.731783	0.713345	0.682216	2.83887	3.05454	3.33809	0.876099	0.884466	1.13913	3.28938	3.20413	2.98156	0.669011	0.790891	0.641979	1.67211	2.35102	2.55086	0.768324	0.574376	0.581792	Zp3	-2.38346	3.72053e-16	4.65049e-15	-0.269421	0.0121261	0.103133	-1.67767	5.37468e-13	4.80962e-12	6.22696	-0.229689	0.0293566	0.117899	-2.17675	9.43844e-15	1.00563e-13	9.47699	-0.777308	5.33987e-08	4.56756e-07	-1.76387	1.50223e-11	1.49945e-10
ENSMUSG00000004951	Hspb1	0.0453776	0.144379	0.0892541	0.115586	0.0662232	0.130936	0.122504	0.161938	0.178878	0.121594	0.164307	0.0970322	0.185109	0.0604779	0.129064	0.128169	0.0253877	0.13185	0.0825537	0.115586	0.167037	0.128169	0.0740489	0.182778	Hspb1	0.25011	0.686265	0.763547	0.860322	0.140609	0.437917	-0.28843	0.584736	0.679813	-0.335258	0.430963	0.477301	0.697538	-0.585285	0.349471	0.437971	-1.35809	0.477672	0.427933	0.565476	0.0400315	0.94288	0.961583
ENSMUSG00000004952	Rasa4	35.9013	38.868	37.1647	36.2584	34.7252	35.1933	38.0372	36.2886	36.708	30.7367	31.354	32.314	39.1408	40.8461	42.5182	29.2507	30.6585	28.7702	46.0555	48.276	47.5741	27.9726	27.8233	27.6293	Rasa4	-0.0758022	0.0496286	0.0856024	-0.0112472	0.763031	0.91869	-0.23408	5.16764e-07	2.04496e-06	20.8123	0.130146	0.00118711	0.0115981	-0.465997	6.16674e-14	5.77285e-13	-3.58056	0.342724	6.25352e-11	9.4283e-10	-0.766183	2.53763e-20	1.40103e-18
ENSMUSG00000004980	Hnrnpa2b1	601.98	556.188	670.765	501.116	518.604	527.671	564.858	601.98	620.959	499.633	536.789	504.377	620.959	628.195	589.114	559.755	508.09	524.348	529.912	514.502	518.604	578.517	578.517	570.408	Hnrnpa2b1	-0.237543	0.000156149	0.000422234	-0.0300265	0.591016	0.836233	-0.214017	0.000527068	0.00139684	7.1276	0.0106974	0.847736	0.927493	-0.207896	0.000703665	0.00171754	-19.4342	-0.222832	0.000328647	0.00127458	0.144401	0.014167	0.0307552
ENSMUSG00000004988	Fxyd4	0.412833	0.198526	0.185578	0.368393	0.447139	0.315209	0.345728	0.196724	0.377651	0.461741	0.181894	0.417443	0.345728	0.286494	0.309131	0.43365	0.321247	0.549928	0.250351	0.416532	0.185578	0.176766	0.475842	0.548292	Fxyd4	0.602576	0.155066	0.229937	0.260502	0.552527	0.8124	0.147036	0.720717	0.797314	0.564432	0.346432	0.424823	0.651833	0.441054	0.254567	0.336571	1.27313	0.128035	0.774132	0.851591	0.415977	0.31633	0.43008
ENSMUSG00000004994	Ccdc130	12.5712	12.8037	12.7495	14.6468	15.2711	15.1465	13.1105	13.3727	13.2009	14.3227	14.7327	15.6286	12.5786	13.7173	10.9124	14.7022	16.211	15.9938	17.6131	17.256	18.161	22.5459	22.6958	20.5064	Ccdc130	0.241012	0.000921027	0.00223322	0.0577235	0.398449	0.710196	0.170382	0.0143541	0.0294198	2.95169	-0.0423341	0.539515	0.74488	0.340008	1.28939e-05	3.9914e-05	-8.03155	0.475643	1.81377e-08	1.69629e-07	0.308949	1.03263e-05	4.02813e-05
ENSMUSG00000004996	Mri1	36.3527	37.6643	35.7377	23.4082	23.2175	23.1561	40.2575	39.6293	38.9212	23.7893	22.6314	25.5083	38.5933	42.3791	39.9206	19.9509	22.6958	20.8943	38.4812	39.641	41.8102	25.5279	22.5278	22.9386	Mri1	-0.65288	9.35279e-15	9.30682e-14	0.114754	0.0188139	0.135632	-0.725746	3.48054e-16	5.07815e-15	-6.32434	0.138803	0.00520121	0.033988	-0.928909	4.08819e-19	9.35807e-18	-6.69226	0.127607	0.00955335	0.02558	-0.757876	1.0142e-16	2.66712e-15
ENSMUSG00000005034	Prkacb	189.745	176.829	178.682	214.425	216.277	217.748	175.603	183.124	180.282	215.525	225.599	212.183	188.819	186.193	187.609	233.802	214.196	224.1	179.577	175.503	175.603	188.033	202.452	194.516	Prkacb	0.250867	4.20625e-08	1.75568e-07	-0.0160113	0.657056	0.870727	0.277225	5.21262e-09	2.6892e-08	-17.3144	0.0460499	0.205635	0.424688	0.255608	2.74858e-08	1.18887e-07	5.55068	-0.038343	0.291244	0.425813	0.140034	0.00041412	0.00123892
ENSMUSG00000005043	Sgsh	25.3315	26.9802	22.8571	25.3273	25.5279	24.6458	27.7087	26.1615	24.8517	28.7139	24.8438	26.4527	22.2529	20.1812	22.2502	24.1523	24.2139	23.8316	26.4139	28.5197	23.8019	21.4482	19.5405	20.3273	Sgsh	0.0105752	0.869577	0.907299	0.0697101	0.280371	0.610091	0.0217529	0.732742	0.806623	0.312049	-0.213773	0.00243779	0.0193293	0.159831	0.0204664	0.0375832	-0.747667	0.0673994	0.295973	0.431167	-0.358063	4.48844e-06	1.85711e-05
ENSMUSG00000005045	Chd5	3.18513	3.22074	2.52373	5.10744	5.21395	4.89631	3.68939	3.40467	2.79392	6.64979	4.9779	5.64733	3.04411	2.62194	2.98156	5.97851	5.79182	4.97999	4.0589	4.72764	3.74263	4.7183	4.24693	5.01379	Chd5	0.78137	1.64095e-07	6.43855e-07	0.151088	0.248307	0.576741	0.802026	3.96326e-08	1.81442e-07	5.30832	-0.0365849	0.784	0.89504	0.952039	2.62301e-09	1.28791e-08	-26.0227	0.494861	0.000292309	0.0011467	0.160861	0.154104	0.241054
ENSMUSG00000005054	Cstb	51.4569	51.5743	61.3606	81.5742	78.9096	86.007	46.7421	48.1227	55.2894	60.7715	71.0278	68.6388	57.7019	64.2541	56.0933	75.6954	77.3776	69.62	55.2471	47.5495	59.2522	60.8901	57.4398	59.0239	Cstb	0.587485	5.30048e-09	2.44301e-08	-0.130775	0.101915	0.369725	0.417929	4.9617e-06	1.73054e-05	-3.19578	0.116618	0.138147	0.332147	0.323945	0.000142078	0.000382589	2.77783	-0.0227877	0.769832	0.848172	0.135993	0.0862385	0.148525
ENSMUSG00000005057	Sh2b2	27.1644	29.8028	27.4263	42.2642	41.4468	37.7861	26.5705	26.5565	25.8806	34.1654	32.1638	37.2504	25.3273	23.8533	25.38	30.3417	35.5175	32.6212	30.3606	32.4779	31.4103	33.5243	30.5687	33.5994	Sh2b2	0.52554	7.3556e-11	4.25823e-10	-0.0938534	0.116738	0.398431	0.387991	9.73286e-08	4.25339e-07	-4.13401	-0.177873	0.00471847	0.0317834	0.398906	7.33481e-08	3.00727e-07	-2.24264	0.160238	0.00834348	0.0227543	0.050826	0.373447	0.489088
ENSMUSG00000005069	Pex5	81.5594	82.4564	81.8347	118.07	119.429	122.423	84.1156	84.1887	82.9002	108.473	108.378	113.375	80.7944	82.8698	78.56	103.653	111.717	104.913	82.9707	81.7966	82.8698	104.118	99.0022	99.4521	Pex5	0.54972	2.40023e-17	3.66427e-16	0.0310732	0.372927	0.690696	0.394288	3.12925e-13	2.8959e-12	12.689	-0.0218321	0.530938	0.738829	0.402617	2.01974e-13	1.7453e-12	-18.4415	0.0104112	0.764143	0.843919	0.288718	8.42937e-10	6.30063e-09
ENSMUSG00000005078	Jkamp	17.9456	19.078	19.4224	24.1301	24.106	24.4969	20.3394	19.9881	20.4009	23.2313	24.1301	23.5252	19.2959	22.4218	19.9989	23.5523	24.7868	24.1328	18.7214	21.5453	21.929	25.6709	27.5041	26.5867	Jkamp	0.365824	3.71272e-07	1.39184e-06	0.10559	0.0831296	0.330056	0.223127	0.000467269	0.00124944	2.11314	0.125798	0.0404878	0.146553	0.23461	0.00025631	0.000666462	1.86498	0.136866	0.0263571	0.0610444	0.361568	2.95539e-07	1.48526e-06
ENSMUSG00000005087	Cd44	570.408	522.332	545.735	463.346	445.674	458.47	573.409	589.114	575.895	475.811	483.034	462.286	589.114	564.858	582.768	468.006	445.674	470.782	538.569	536.789	545.735	312.887	325.725	323.603	Cd44	-0.260049	1.33378e-09	6.60736e-09	0.0863215	0.00879378	0.0836334	-0.290867	8.91789e-11	5.80215e-10	-3.36957	0.0848116	0.0099272	0.0544679	-0.327274	4.91483e-12	3.49743e-11	-3.85884	-0.0144282	0.645393	0.755531	-0.752715	2.63194e-22	2.14913e-20
ENSMUSG00000005089	Slc1a2	0.487775	0.555387	0.393427	0.886208	0.519798	0.632928	0.692389	0.428589	0.465217	0.649372	0.717901	0.639179	0.654924	0.630382	0.687806	0.699158	0.98631	1.04611	0.902457	0.612352	0.767381	0.537879	0.779392	0.89494	Slc1a2	0.486326	0.0538371	0.0919071	0.129309	0.616391	0.849149	0.369213	0.130374	0.203657	2.85528	0.475346	0.0591697	0.189876	0.447942	0.0419298	0.0713729	0.942348	0.666303	0.00819643	0.0223847	-0.0571127	0.791151	0.852806
ENSMUSG00000005102	Eif2ak4	56.7231	60.052	51.7146	50.7183	51.6284	49.1923	57.482	54.4018	52.3932	53.7133	51.4911	50.0716	55.0263	51.4783	54.4732	54.9441	50.6973	52.7371	61.7458	64.2031	57.4753	53.9016	54.7062	53.5983	Eif2ak4	-0.149926	0.00511409	0.0109578	-0.0342254	0.495398	0.776467	-0.0810294	0.114669	0.182572	2.36752	-0.0631282	0.21312	0.434012	-0.0236979	0.639041	0.713538	0.375393	0.124306	0.0165495	0.0409293	-0.17596	0.00115178	0.00318177
ENSMUSG00000005103	Wdr1	127.372	130.091	134.761	86.7795	87.8084	86.2493	118.694	118.229	124.068	86.0482	87.1294	87.6436	124.068	130.497	122.729	82.9276	86.3912	82.4028	105.535	104.118	107.656	67.4156	68.0291	66.736	Wdr1	-0.588326	4.90922e-20	1.18516e-18	-0.119899	0.000214894	0.00561325	-0.468531	5.16526e-17	8.93074e-16	3.90772	-0.0563476	0.0587239	0.188934	-0.583604	7.35306e-20	1.97921e-18	10.3572	-0.305725	4.32683e-12	8.05436e-11	-0.650138	5.25194e-21	3.37967e-19
ENSMUSG00000005107	Slc2a9	1.03736	0.766007	0.90954	1.21373	1.17061	1.42717	0.900186	1.0201	0.896996	1.26041	1.36584	1.06138	0.987413	1.07715	0.981433	1.53228	1.51899	1.39675	1.29719	0.950664	0.990927	1.03506	1.12336	1.18768	Slc2a9	0.496041	0.00369459	0.00811949	0.0641263	0.706037	0.894467	0.383205	0.0212325	0.0418221	5.97579	0.177502	0.291866	0.525246	0.546635	0.000911131	0.002182	3.07959	0.252464	0.132284	0.2315	0.0600196	0.703531	0.78343
ENSMUSG00000005124	Wisp1	48.1227	48.7409	45.8498	38.2412	37.9864	36.0583	45.9974	44.5416	46.5807	41.733	40.6742	37.293	51.6367	47.7378	51.0205	47.4093	43.9806	46.5583	49.0734	48.9034	44.5897	40.5237	42.0127	39.1112	Wisp1	-0.345547	1.61851e-08	7.06995e-08	-0.0572073	0.219965	0.544606	-0.197419	0.000167333	0.000476685	3.45093	0.0756235	0.105338	0.279586	-0.124575	0.0101108	0.0199404	-1.6473	-0.00210758	0.963398	0.978554	-0.228158	2.26871e-05	8.35042e-05
ENSMUSG00000005125	Ndrg1	27.7398	28.2955	25.6756	185.95	182.107	185.755	30.7367	30.3606	30.6081	171.552	171.434	178.918	22.9386	23.1665	23.5632	143.521	158.363	144.963	45.1611	46.2566	45.5159	181.065	190.21	186.667	Ndrg1	2.76254	1.84106e-38	7.15584e-35	0.168301	0.000240945	0.00615226	2.50844	2.93511e-37	8.14871e-34	14.9045	-0.228214	5.5423e-06	0.000196299	2.67981	1.51099e-37	4.89411e-34	-11.7425	0.746679	2.67943e-19	2.34598e-17	2.02638	6.65054e-35	1.43607e-31
ENSMUSG00000005131	4930550C14Rik	0.613486	0.397542	0.52372	0.731783	0.86136	0.737748	0.43365	0.230992	0.566778	0.876099	0.940989	0.743325	0.544302	0.342035	0.558232	0.823856	0.98631	0.659954	0.483686	0.648896	0.484583	1.01873	0.881314	0.811768	4930550C14Rik	0.623383	0.016263	0.0313983	-0.391404	0.183021	0.501957	1.14681	0.000124421	0.000360627	-2.92999	-0.0963729	0.726411	0.863257	0.787358	0.00347924	0.00752286	-8.16992	0.0862333	0.746512	0.830921	0.752185	0.00313018	0.00791258
ENSMUSG00000005142	Man2b1	50.7463	51.0602	46.6948	81.0908	80.4898	81.0154	49.4334	48.2447	47.8463	73.7924	74.5344	77.914	49.1461	47.9779	50.2529	72.4831	74.28	72.3015	47.3727	46.9768	46.0555	53.2701	50.9362	52.175	Man2b1	0.70968	4.13548e-21	1.25773e-19	-0.0276908	0.419095	0.725961	0.636303	1.43589e-19	4.00935e-18	-22.9789	-0.00953262	0.779747	0.893017	0.571924	3.75713e-18	7.20079e-17	-59.9965	-0.0793714	0.0254789	0.0593216	0.155339	6.1139e-05	0.000209592
ENSMUSG00000005148	Klf5	16.3846	16.5725	16.4448	16.1892	14.5212	12.843	18.3104	18.4089	19.5616	13.0971	13.2324	13.1937	15.2184	15.4823	17.4019	13.4402	14.4743	12.8607	31.5573	33.1597	32.1003	20.3357	20.8512	21.5141	Klf5	-0.18774	0.0098872	0.0199696	0.187223	0.00753925	0.0752361	-0.50907	1.5669e-08	7.58247e-08	-2.71905	-0.0405739	0.550976	0.753221	-0.238029	0.00174506	0.00398747	5.86655	0.970477	7.42664e-17	3.5038e-15	-0.62692	4.74377e-12	5.14168e-11
ENSMUSG00000005150	Wdr83	8.59164	8.86547	9.6928	7.04776	8.07863	8.05016	8.96742	9.10363	9.87967	8.10666	8.12935	9.1458	9.85242	9.1198	9.28663	7.79075	8.09087	7.5938	7.98484	9.27852	9.70879	11.2505	10.057	9.93051	Wdr83	-0.230627	0.00337037	0.00744654	0.0406868	0.565506	0.820397	-0.139674	0.0586018	0.102795	-3.43291	0.057347	0.418207	0.646059	-0.267196	0.000815264	0.00196793	-4.65928	-0.013515	0.849133	0.904023	0.213963	0.00390163	0.00965914
ENSMUSG00000005161	Prdx2	188.5	187.731	212.769	175.503	176.485	180.798	185.755	188.819	195.604	155.461	169.267	177.088	182.267	224.78	191.849	158.684	168.499	159.573	141.092	136.946	159.975	135.413	135.163	133.146	Prdx2	-0.142766	0.0291544	0.0532257	-0.0451449	0.474294	0.763918	-0.18588	0.00572301	0.0127211	4.11741	0.0202168	0.747384	0.875085	-0.293726	4.85486e-05	0.000139343	-14.5288	-0.428555	9.71587e-08	7.93354e-07	-0.114303	0.0849751	0.146621
ENSMUSG00000005198	Polr2a	292.949	306.488	251.875	306.089	287.052	291.513	248.706	223.322	219.647	287.454	244.928	275.141	232.482	195.697	227.631	242.37	238.7	251.279	225.836	221.052	202.1	222.09	214.196	226.556	Polr2a	0.0603007	0.359525	0.46244	-0.296283	7.5514e-05	0.00244285	0.222158	0.00188345	0.00457364	-0.749816	-0.375053	2.29284e-06	0.000100585	0.162999	0.0192474	0.0355971	-0.434603	-0.387719	1.29831e-06	8.37419e-06	0.0317528	0.63614	0.729517
ENSMUSG00000005202	Shbg	0.065305	0.0936258	0.0740489	0.16385	0.112862	0.196724	0.0910962	0.128169	0.0257505	0.089753	0.308655	0.0405494	0.11467	0.112414	0.0594316	0.14578	0.149486	0.0961358	0.0624079	0.115586	0.0961358	0.0767831	0.05786	0.0970322	Shbg	0.998442	0.0691902	0.114721	-0.1921	0.756206	0.916902	0.632603	0.286952	0.39082	-3.29309	0.249338	0.669602	0.831712	0.48674	0.364247	0.452926	1.95213	0.206374	0.724988	0.815261	-0.230433	0.696583	0.778369
ENSMUSG00000005204	Senp3	106.404	111.228	111.125	82.8544	83.5623	82.9504	108.213	112.133	114.586	83.0636	87.6039	88.8099	104.913	111.228	106.453	79.142	86.123	85.0089	113.578	111.533	117.752	99.5108	97.5926	99.6123	Senp3	-0.398567	2.98866e-13	2.39019e-12	0.0265772	0.434452	0.736299	-0.368346	2.20616e-12	1.80524e-11	-13.8595	-0.0275952	0.418186	0.646059	-0.366726	2.81135e-12	2.06797e-11	13.2895	0.0604025	0.0808041	0.155603	-0.208224	5.87901e-07	2.81734e-06
ENSMUSG00000005225	Plekha8	21.3415	20.6189	21.0705	21.8879	21.013	21.1636	18.8808	21.0302	20.0435	20.6041	21.7194	21.0158	21.8392	21.3787	21.7905	22.9241	22.6825	22.6718	19.7637	20.7097	18.8849	23.989	24.7012	25.9378	Plekha8	0.0234	0.627366	0.712829	-0.0734599	0.136393	0.431705	0.0804856	0.104396	0.168872	-1.09564	0.0447334	0.354207	0.58781	0.0708177	0.143719	0.207692	1.58311	-0.0873136	0.0787647	0.152431	0.330444	5.35874e-08	3.0186e-07
ENSMUSG00000005233	Spc25	69.9465	58.9206	78.69	50.6824	51.3703	55.7622	57.2245	65.47	68.7959	54.0737	59.6166	59.3985	75.6954	83.4597	72.926	49.1461	48.481	48.7858	42.1551	37.2347	42.6406	30.0006	31.8406	31.4186	Spc25	-0.387275	1.14148e-05	3.59129e-05	-0.111302	0.141638	0.439011	-0.142568	0.0657149	0.1135	1.28091	0.168066	0.027767	0.113271	-0.662108	3.37824e-10	1.8882e-09	-3.93957	-0.759704	1.98108e-11	3.30191e-10	-0.385489	4.33281e-05	0.000152377
ENSMUSG00000005237	Dnah2	0.153558	0.272555	0.153558	0.261541	0.129064	0.147137	0.311968	0.302737	0.161489	0.412409	0.228152	0.234166	0.326753	0.23234	0.253594	0.317527	0.232838	0.381751	0.302737	0.330937	0.185578	0.470593	0.428837	0.581792	Dnah2	-0.123248	0.773289	0.834292	0.420523	0.289974	0.618928	0.171089	0.634561	0.724554	0.406847	0.529054	0.178765	0.391128	0.184266	0.596382	0.676122	0.348293	0.513133	0.192051	0.30989	0.885843	0.00783568	0.01815
ENSMUSG00000005262	Ufd1	68.448	69.566	75.9476	79.2385	78.7186	81.8742	71.5567	68.3732	71.1532	73.6974	76.7957	77.6009	79.142	82.4564	75.9761	77.2365	84.4693	78.8533	74.0128	73.9547	79.7866	84.0989	84.4357	85.8818	Ufd1	0.165494	0.000562201	0.00140924	-0.0187477	0.670486	0.877471	0.111818	0.0149315	0.0305067	-5.96437	0.151225	0.00139829	0.0130204	0.0178498	0.681521	0.749939	0.118034	0.0902954	0.0455034	0.0965724	0.160589	0.000714747	0.0020554
ENSMUSG00000005267	Zfp287	10.4998	9.38221	8.53752	15.502	15.0321	15.2732	9.44241	9.78899	9.21537	14.8164	13.7833	13.4402	10.6115	9.9627	10.001	16.855	15.5786	18.0862	10.693	9.87458	9.50246	14.7022	14.6119	13.3294	Zfp287	0.695998	1.61152e-11	1.01881e-10	0.00857494	0.909804	0.972326	0.562315	3.36814e-09	1.77823e-08	65.5765	0.112261	0.13936	0.333948	0.722522	3.24301e-12	2.36757e-11	6.43608	0.0869411	0.249884	0.37895	0.504511	2.47198e-08	1.47363e-07
ENSMUSG00000005268	Prlr	0.133645	0.0936258	0.0892541	0.0685755	0.160593	0.0825537	0.173447	0.0943679	0.0421084	0.136646	0.116508	0.02503	0.167037	0.112414	0.0772123	0.21474	0.0789532	0.148565	0.0433058	0.115586	0.112862	0.0767831	0.05786	0.0621905	Prlr	-0.0911104	0.891173	0.924324	-0.222854	0.742219	0.910912	-0.269259	0.710689	0.78887	1.20823	0.127255	0.843564	0.926205	0.268248	0.663073	0.73417	2.10796	-0.320411	0.640561	0.751413	-0.347062	0.644468	0.736177
ENSMUSG00000005299	Letm1	56.6065	59.9315	60.2223	39.7374	39.7118	40.8649	54.878	57.1081	55.444	39.271	40.8973	41.4001	57.0942	55.7933	55.9032	42.3126	41.0179	42.2917	52.8404	53.5316	53.2564	43.4742	44.7685	43.7811	Letm1	-0.554846	1.34942e-18	2.55104e-17	-0.0781016	0.0138697	0.112252	-0.461886	3.28999e-16	4.83277e-15	5.91391	-0.0663159	0.034302	0.130404	-0.426204	3.05277e-15	3.52511e-14	6.42687	-0.146747	2.71015e-05	0.000132235	-0.274028	2.93426e-10	2.37701e-09
ENSMUSG00000005312	Ubqln1	236.135	226.556	226.345	174.587	172.376	169.67	228.433	227.272	226.081	174.711	173.629	177.819	225.381	221.681	230.609	175.998	172.159	173.231	242.37	245.664	248.29	211.981	216.633	214.886	Ubqln1	-0.415141	5.94188e-17	8.45968e-16	-0.014884	0.569969	0.823457	-0.373893	1.21775e-15	1.63211e-14	25.1205	-0.0237674	0.366296	0.599509	-0.378133	9.17845e-16	1.1508e-14	15.9097	0.096082	0.000742373	0.00264284	-0.194396	1.28697e-08	7.99581e-08
ENSMUSG00000005320	Fgfr4	0.0268703	0.0588125	0.0584033	0.0565237	0.0662232	0.02503	0.0584033	0.02503	0.0257505	0.0417167	0.116508	0.0970322	0.0257505	0.0604779	0.0421084	0.00834334	0.0421084	0.0253877	0.0253877	0.0257505	0.0253877	0.0592245	0.02503	0.0970322	Fgfr4	0.00433685	0.994701	0.997833	-0.436445	0.527076	0.796182	1.21739	0.0630759	0.109487	-2.78933	-0.171463	0.796841	0.902594	-0.959414	0.216707	0.294489	5.59547	-0.832103	0.254126	0.383795	1.03881	0.149793	0.235552
ENSMUSG00000005354	Txn2	163.69	173.99	185.95	112.923	114.9	117.577	195.212	185.249	199.705	112.117	119.164	127.077	185.503	202.452	187.731	107.995	128.145	115.78	213.825	209.755	241.734	195.01	179.687	194.846	Txn2	-0.598905	1.16565e-11	7.53849e-11	0.148768	0.0143916	0.114767	-0.69614	1.95371e-13	1.87869e-12	-4.67937	0.137201	0.02315	0.0999781	-0.712479	1.10645e-13	9.97341e-13	-5.19297	0.344173	9.18609e-07	6.12637e-06	-0.222367	0.000447794	0.00133248
ENSMUSG00000005355	Casp14	0.504036	0.253594	0.507761	0.0565237	0.02503	0.00834334	0.311968	0.196724	0.230498	0.0735338	0.0417167	0.0405494	0.292283	0.251251	0.198025	0.0253877	0.0421084	0.00834334	0.392498	0.380868	0.333331	0.00834334	0.0740489	0.00834334	Casp14	-4.14002	6.61134e-07	2.40834e-06	-0.734224	0.0358216	0.203972	-2.27904	0.000289326	0.000798461	3.10402	-0.72331	0.038059	0.140094	-3.55539	1.9554e-05	5.90815e-05	4.91544	-0.129476	0.667494	0.771459	-4.41312	8.7912e-07	4.09315e-06
ENSMUSG00000005357	Slc1a6	0.885352	1.26088	0.95525	0.115586	0.0662232	0.0988501	0.900186	1.05312	0.896996	0.150784	0.0573218	0.143157	0.830275	0.860031	0.890007	0.0776439	0.149486	0.0789532	0.733631	0.667373	0.732698	0.176766	0.109184	0.0789532	Slc1a6	-3.48912	1.6719e-10	9.2701e-10	-0.108656	0.543653	0.807021	-3.14523	5.41328e-10	3.15069e-09	28.9467	-0.248704	0.179279	0.391725	-3.14624	1.46753e-09	7.43872e-09	12.6505	-0.524364	0.00929744	0.0250016	-2.62638	2.53913e-08	1.5095e-07
ENSMUSG00000005360	Slc1a3	41.2275	39.5189	40.925	59.5763	57.4205	57.9866	32.9954	33.5432	33.0223	57.1719	57.6501	53.0008	39.5511	38.117	40.206	56.0751	54.3772	55.4125	25.4951	25.869	26.0351	26.024	26.8591	25.6146	Slc1a3	0.524266	1.99087e-15	2.19833e-14	-0.289134	1.88427e-08	2.129e-06	0.752303	9.43777e-20	2.73752e-18	-2.60192	-0.0457809	0.244798	0.47145	0.492921	1.43164e-14	1.47756e-13	-10.767	-0.65239	3.11676e-17	1.63706e-15	0.0200697	0.637844	0.73077
ENSMUSG00000005362	Crbn	19.72	17.4841	18.2508	31.8756	31.8507	32.6358	17.1296	17.5017	17.3402	30.4025	30.8957	27.3949	18.6687	17.4214	18.6568	34.6878	32.7223	34.3858	17.9027	17.7494	17.1701	29.7238	28.2435	28.8854	Crbn	0.799311	5.15435e-15	5.3056e-14	-0.0913548	0.160019	0.468626	0.769169	2.62021e-14	2.87366e-13	-8.41957	-0.0168404	0.79117	0.899157	0.894972	2.05801e-16	2.87736e-15	-53.1442	-0.0681064	0.289979	0.424389	0.717354	1.67252e-13	2.34346e-12
ENSMUSG00000005370	Msh6	81.3329	80.6047	76.0098	62.5494	62.5494	60.4016	76.2501	77.5854	75.7668	65.0056	64.8595	62.746	76.3459	74.1645	75.8055	62.2213	57.6952	60.6167	74.7987	75.6084	71.6914	67.0467	67.1606	65.7546	Msh6	-0.358452	2.07106e-12	1.47861e-11	-0.0506559	0.129671	0.421339	-0.253583	7.90333e-09	3.99566e-08	5.00598	-0.0714928	0.0355863	0.133872	-0.326683	2.56486e-11	1.65599e-10	4.56945	-0.098899	0.00473154	0.0138088	-0.151183	6.41673e-05	0.000219355
ENSMUSG00000005371	Fbxo11	58.0673	52.068	55.9877	54.7977	56.1883	54.3851	60.2828	62.8857	61.2904	57.3537	58.8368	55.113	62.3506	61.7039	61.8272	69.4204	58.19	67.6107	64.1297	63.9875	63.3015	71.2333	74.3616	70.5123	Fbxo11	-0.00507804	0.91538	0.94229	0.15237	0.0027249	0.0366984	-0.107014	0.0293112	0.0557534	-0.702327	0.163659	0.00142293	0.0131745	0.0664657	0.162925	0.231099	0.406124	0.206	0.000108448	0.000468537	0.174651	0.000610765	0.00177397
ENSMUSG00000005374	Tbl2	62.6796	62.1807	59.1467	103.303	100.59	104.488	60.3797	58.216	56.4692	100.454	98.1145	101.216	57.644	51.845	55.9779	82.8233	82.9276	82.3141	56.7165	60.2427	57.3323	104.039	104.862	106.505	Tbl2	0.745438	5.74998e-21	1.69826e-19	-0.0715994	0.054571	0.260222	0.77634	1.95214e-21	8.08912e-20	-10.8428	-0.153861	0.000157851	0.00261075	0.585537	1.62935e-17	2.80219e-16	-3.80561	-0.0779556	0.0372543	0.0817247	0.856066	8.49125e-23	7.71117e-21
ENSMUSG00000005378	Bud23	28.4092	28.0087	31.8406	18.5268	16.7005	18.2939	30.6779	30.0616	31.238	16.5443	17.6404	18.5776	30.0131	31.8314	28.7139	14.5401	19.0518	16.161	28.303	28.9369	29.4259	20.8039	21.3265	21.0186	Bud23	-0.721948	1.57339e-13	1.31289e-12	0.0608716	0.286	0.615555	-0.802972	8.13441e-15	9.53463e-14	-13.1912	0.0371792	0.513108	0.724165	-0.871579	1.22637e-15	1.50653e-14	-23.4426	-0.0248581	0.662511	0.768128	-0.456629	6.42711e-09	4.19283e-08
ENSMUSG00000005397	Nid1	332.802	329.003	294.824	362.068	363.34	355.634	362.068	356.706	342.559	428.544	400.588	381.802	354.792	319.144	351.633	414.502	387.797	411.668	364.774	361.458	325.725	347.362	358.31	353.423	Nid1	0.178794	0.000893251	0.00216966	0.151941	0.00392022	0.0474361	0.188917	0.000457346	0.00122463	1.24336	0.101252	0.0469359	0.162218	0.244252	1.72793e-05	5.26508e-05	2.41232	0.137611	0.00827935	0.0225889	0.0115197	0.814911	0.871361
ENSMUSG00000005410	Mcm5	163.602	173.098	170.529	112.024	113.836	111.652	165.807	161.079	163.548	116.01	120.187	122.254	149.336	150.163	152.208	93.4117	102.659	94.0897	140.371	147.593	146.528	109.566	106.174	102.117	Mcm5	-0.587408	1.25562e-18	2.38764e-17	-0.0483631	0.140451	0.437705	-0.45249	2.48401e-15	3.13673e-14	9.35611	-0.166962	1.04137e-05	0.00032073	-0.639855	1.49232e-19	3.76647e-18	3.83234	-0.223305	6.30646e-08	5.31943e-07	-0.451251	3.7812e-15	7.29006e-14
ENSMUSG00000005413	Hmox1	152.117	161.7	163.493	559.755	562.583	573.409	204.622	198.498	214.046	486.074	531.962	540.977	230.387	242.934	226.985	699.028	729.123	699.028	392.104	386.099	427.413	1018.57	988.454	1018.57	Hmox1	1.82936	4.34114e-31	1.4061e-28	0.370515	4.78202e-10	8.85083e-08	1.33614	8.10268e-27	1.0292e-24	3.60616	0.552922	1.41466e-14	1.24966e-11	1.60326	1.34267e-29	3.14379e-27	2.89962	1.33583	1.60599e-26	1.41867e-23	1.32878	1.75788e-27	4.43671e-25
ENSMUSG00000005417	Mprip	284.853	292.048	267.043	197.319	196.983	197.75	268.272	261.886	253.908	211.23	201.937	203.473	255.827	249.913	268.764	193.865	193.244	189.584	260.188	274.769	250.365	192.666	187.423	200.671	Mprip	-0.510213	4.13912e-15	4.32007e-14	-0.10528	0.00749826	0.0749981	-0.346544	1.11566e-10	7.09479e-10	3.29163	-0.12326	0.00212619	0.0175086	-0.424938	7.17475e-13	5.75461e-12	3.44749	-0.103656	0.00834695	0.0227606	-0.434895	3.70453e-13	4.8318e-12
ENSMUSG00000005442	Cic	228.823	241.383	195.604	380.195	375.646	377.617	216.277	196.06	183.194	396.721	345.785	375.646	187.731	169.67	186.139	345.152	359.569	358.877	181.993	199.992	170.163	239.047	227.631	235.781	Cic	0.773672	1.00277e-13	8.61535e-13	-0.158016	0.0214629	0.147798	0.909707	1.30802e-15	1.73871e-14	-5.75704	-0.288017	0.000112346	0.002016	0.969681	2.54321e-16	3.48799e-15	-3.36675	-0.267	0.000278053	0.00109631	0.350148	6.71024e-06	2.69324e-05
ENSMUSG00000005447	Pafah1b3	25.6756	26.7529	30.864	44.9025	47.3216	46.7625	29.301	27.9193	29.0482	41.7573	43.2317	47.1866	22.2529	26.7059	24.2696	29.5591	36.7664	30.0657	22.3745	22.964	25.6403	29.5851	28.4187	28.1413	Pafah1b3	0.741651	5.92582e-12	3.97798e-11	0.0536036	0.476125	0.764605	0.614024	5.95532e-10	3.45273e-09	11.4549	-0.186561	0.0193096	0.0878426	0.393325	8.86022e-06	2.78985e-05	-2.1083	-0.23002	0.00478919	0.0139456	0.281543	0.000762061	0.00218145
ENSMUSG00000005465	Il27ra	0.115586	0.0421084	0.138747	0.147137	0.0411289	0.179558	0.0253877	0.110567	0.0600572	0.05786	0.198025	0.143157	0.0621905	0.0429029	0.0421084	0.0253877	0.216127	0.0961358	0.102114	0.00834334	0.0421084	0.0421084	0.0417167	0.0621905	Il27ra	0.2162	0.750805	0.815929	-0.673687	0.382705	0.699341	1.10007	0.14134	0.218305	-1.63291	-0.868153	0.275854	0.507714	0.744265	0.357113	0.445738	-0.857296	-1.42359	0.102911	0.189355	0.542846	0.561947	0.667804
ENSMUSG00000005469	Prkaca	162.614	173.01	181.409	156.134	159.008	156.663	160.751	159.111	164.384	154.09	156.602	171.1	161.404	164.905	154.857	130.987	151.418	138.125	114.088	116.7	120.83	108.924	101.02	106.546	Prkaca	-0.13095	0.00851336	0.0173992	-0.0935357	0.0535416	0.257872	-0.00869568	0.854089	0.897295	0.0929664	-0.103136	0.0343908	0.130596	-0.196378	0.000217088	0.000570044	1.90406	-0.555495	2.72778e-13	6.46483e-12	-0.15218	0.00369679	0.0091942
ENSMUSG00000005470	Asf1b	62.0015	64.6708	68.5252	38.6327	38.8967	39.6813	58.6036	60.5507	62.3868	41.6724	43.9057	44.6872	61.6681	62.6244	60.001	36.8179	38.6583	35.1113	46.7838	47.6471	52.0766	36.5172	37.5428	34.3687	Asf1b	-0.735162	1.11888e-16	1.52165e-15	-0.10438	0.0293261	0.180082	-0.478845	1.19594e-11	8.85747e-11	4.5875	-0.0824103	0.0809562	0.234297	-0.737648	1.3933e-16	2.00276e-15	8.95091	-0.414739	2.66711e-10	3.5429e-09	-0.43364	2.9529e-10	2.39111e-09
ENSMUSG00000005481	Ddx39	77.8722	76.9687	82.8389	31.987	31.4144	35.1168	80.0762	81.7061	79.9556	31.0714	32.767	36.441	70.8223	78.9611	75.8542	31.0309	32.8529	29.7716	63.21	64.5091	69.835	36.3185	39.6998	36.7366	Ddx39	-1.27206	6.92583e-22	2.51113e-20	0.0248673	0.631111	0.855897	-1.27244	6.29925e-22	2.90705e-20	-51.1693	-0.0759519	0.150016	0.349578	-1.26831	1.0447e-21	4.25634e-20	16.6989	-0.267601	1.1801e-05	6.24054e-05	-0.808866	5.01731e-16	1.1431e-14
ENSMUSG00000005483	Dnajb1	67.0005	70.5736	72.1676	68.6901	66.9322	68.0291	64.5648	66.6929	66.2251	63.8921	63.8306	63.4186	63.9875	67.2583	65.2454	57.2531	61.6143	59.3077	61.2668	63.0047	63.1302	66.3994	64.9236	64.3205	Dnajb1	-0.0421946	0.23238	0.323269	-0.0866156	0.0178215	0.13113	-0.0469361	0.188875	0.277529	0.54189	-0.0940388	0.010681	0.0575448	-0.141498	0.000317775	0.00081656	1.50468	-0.162152	5.08042e-05	0.000234743	0.0620634	0.08577	0.14781
ENSMUSG00000005493	Msh4	0.300376	0.326275	0.251251	0.131164	0.247637	0.28553	0.345728	0.428589	0.497607	0.215167	0.483686	0.21659	0.292283	0.324012	0.379506	0.352234	0.182778	0.265672	0.319886	0.242987	0.572994	0.210356	0.345728	0.254034	Msh4	-0.466939	0.236573	0.328116	0.52904	0.116959	0.398907	-0.565043	0.0990732	0.161526	-1.06805	0.186108	0.594408	0.783381	-0.358195	0.326616	0.414785	-1.92466	0.286661	0.405104	0.543626	-0.421685	0.237379	0.34119
ENSMUSG00000005501	Usp40	62.3077	63.0124	55.5263	52.4307	51.5591	53.3828	58.7493	61.3606	56.596	59.4444	59.28	55.2956	64.468	59.6528	64.8993	59.8076	55.4125	63.6616	59.8536	58.7204	56.5546	60.5902	58.1562	58.1751	Usp40	-0.197941	0.000288667	0.000753925	-0.0312715	0.522448	0.793471	-0.0222005	0.650517	0.738012	0.709927	0.0656657	0.181918	0.394832	-0.0808881	0.103366	0.156255	-1.23182	-0.0439167	0.370542	0.509417	0.0148377	0.761612	0.83008
ENSMUSG00000005505	Kbtbd4	2.70391	2.46558	2.37789	1.79614	2.35864	2.26029	2.4626	2.17271	2.37672	2.44747	2.42733	1.58597	2.65772	2.3605	2.48204	2.38742	2.23718	2.261	2.41195	2.22509	1.97463	1.82718	1.94206	2.26401	Kbtbd4	-0.240404	0.0654903	0.109285	-0.10438	0.402471	0.713197	-0.144302	0.269495	0.371445	1.38247	-0.00695035	0.954618	0.983567	-0.122244	0.333601	0.422166	17.5882	-0.192268	0.132363	0.231576	-0.132807	0.320431	0.434501
ENSMUSG00000005506	Celf1	81.8856	85.1945	68.6739	50.8837	51.6636	47.7661	78.9096	75.1519	66.1588	59.829	52.3702	47.5132	64.1207	52.6448	66.6272	55.9967	51.4509	53.3002	74.6899	77.8594	66.8868	53.68	53.1179	56.2562	Celf1	-0.643033	1.24253e-08	5.49051e-08	-0.0951079	0.26167	0.591932	-0.466418	4.93761e-06	1.72275e-05	4.9041	-0.362654	0.000142344	0.00241811	-0.183756	0.0416349	0.0709081	0.506697	-0.0994119	0.240958	0.368869	-0.426018	1.92957e-05	7.18731e-05
ENSMUSG00000005510	Ndufs3	52.2509	51.6962	58.302	53.8347	55.8649	56.7509	49.6562	51.4209	55.093	49.4752	56.8671	52.2509	53.5773	60.2427	53.376	52.0952	56.7165	51.1293	45.5226	48.4198	51.5038	54.3934	55.2832	52.474	Ndufs3	0.0381118	0.517498	0.616166	-0.0549856	0.354027	0.675114	0.0215201	0.716092	0.793462	-0.391377	0.0424966	0.470454	0.691903	-0.0630475	0.288089	0.373548	-1.48359	-0.157878	0.0112381	0.029446	0.158256	0.0111647	0.0249254
ENSMUSG00000005514	Por	166.364	169.772	166.364	201.781	200.801	197.531	171.316	166.56	166.961	190.383	186.947	197.841	152.304	152.658	154.245	169.67	185.503	174.377	153.711	162.811	163.602	138	132.387	136.489	Por	0.256147	8.09754e-08	3.28671e-07	0.00667484	0.860503	0.954837	0.187855	1.77697e-05	5.77293e-05	28.1437	-0.129909	0.00163407	0.0145806	0.204617	5.48762e-06	1.77655e-05	-1.57509	-0.0661687	0.0890368	0.168666	-0.238512	4.70003e-07	2.29671e-06
ENSMUSG00000005533	Igf1r	110.173	111.533	95.858	111.228	114.519	106.789	103.55	101.687	100.703	117.604	112.875	109.018	99.9591	91.3886	98.7097	108.541	104.894	102.811	99.144	101.447	93.2749	76.5662	80.4218	81.8544	Igf1r	0.0698266	0.147028	0.219965	-0.0500095	0.297164	0.626043	0.149491	0.00323622	0.00751317	-2.98926	-0.127917	0.0108178	0.0580014	0.125418	0.0124413	0.0240008	-0.980463	-0.108902	0.0277472	0.0637776	-0.298789	5.22042e-07	2.52561e-06
ENSMUSG00000005534	Insr	47.6611	45.7655	39.794	76.5986	76.6546	76.6097	47.0824	47.031	43.9806	81.589	78.1397	68.3808	47.58	41.7714	44.7866	86.8238	76.6546	84.1464	57.5479	58.1474	52.6935	78.5492	86.9525	85.66	Insr	0.792129	5.36526e-14	4.78296e-13	0.0563972	0.398835	0.710196	0.720607	6.49951e-13	5.75976e-12	12.7773	0.0130688	0.844589	0.926541	0.884445	2.26485e-15	2.68549e-14	67.6761	0.341781	8.49852e-06	4.64325e-05	0.576766	1.0351e-10	8.9965e-10
ENSMUSG00000005566	Trim28	338.459	335.475	343.918	253.908	247.526	246.559	321.285	327.889	334.399	255.512	262.346	276.841	306.089	315.94	311.315	232.482	245.664	234.432	292.048	297.568	303.318	269.118	256.803	258.773	Trim28	-0.444526	4.81837e-16	5.90417e-15	-0.0496175	0.106337	0.379252	-0.308185	9.81095e-12	7.33895e-11	6.21121	-0.125144	0.000202201	0.00314366	-0.389665	2.38339e-14	2.38388e-13	3.11374	-0.189038	3.9664e-07	2.85599e-06	-0.186569	6.24753e-07	2.98462e-06
ENSMUSG00000005575	Ube2m	104.182	111.717	125.905	89.8411	83.1573	81.1046	117.924	119.26	116.7	82.5217	77.3303	92.5917	107.597	116.943	116.404	71.6914	84.6011	76.9418	120.578	126.062	142.201	86.0351	90.7079	87.8755	Ube2m	-0.425272	2.80646e-07	1.06775e-06	0.0539023	0.412703	0.720563	-0.491364	1.55428e-08	7.52701e-08	-9.11582	-0.000808023	0.990172	0.998832	-0.550079	1.57472e-09	7.94475e-09	680.771	0.186332	0.0068829	0.0192049	-0.552091	1.01841e-09	7.48838e-09
ENSMUSG00000005580	Adcy9	6.18965	7.67255	5.10744	6.84164	7.37786	7.04178	5.38288	4.97367	3.96558	8.62637	6.03921	6.48808	4.99361	4.09693	5.64921	7.50764	6.78081	7.11531	5.23338	5.26218	4.03213	4.58972	4.93662	5.84911	Adcy9	0.187399	0.16504	0.242782	-0.392611	0.0102129	0.092487	0.554197	0.000432255	0.00116173	-1.41157	-0.35185	0.0193658	0.0879949	0.548074	0.000442968	0.00111525	-1.55769	-0.37226	0.0138879	0.0352669	0.0850857	0.573856	0.6782
ENSMUSG00000005609	Ctr9	81.8104	81.3805	73.846	68.7555	66.8752	69.4204	75.2018	74.4258	73.9547	72.1431	69.0662	69.6694	73.916	72.1676	75.4619	69.8463	66.7263	69.4122	72.5045	74.2001	67.6815	64.957	67.53	70.3711	Ctr9	-0.207391	2.55066e-05	7.66026e-05	-0.0823374	0.0593116	0.273866	-0.0846843	0.0546577	0.0967499	1.0285	-0.0957119	0.0299291	0.119287	-0.10517	0.0189892	0.035153	1.09882	-0.143975	0.00173955	0.0056523	-0.0794381	0.0718555	0.126799
ENSMUSG00000005610	Eif4g2	1065.87	1018.57	1018.57	685.055	685.055	651.842	1001.52	1085.47	1018.57	740.222	735.927	680.191	1048.67	1001.52	1065.87	827.95	735.927	819.414	1171.09	1171.09	1085.47	933.716	952.33	952.33	Eif4g2	-0.617855	1.4136e-15	1.59443e-14	0.000733895	0.986476	0.997563	-0.526475	1.14105e-13	1.13661e-12	-717.371	0.00600384	0.889717	0.950456	-0.388324	2.43794e-10	1.39227e-09	-64.6794	0.143051	0.00208067	0.00663642	-0.271301	3.84022e-07	1.89804e-06
ENSMUSG00000005615	Pcyt1a	52.5253	53.065	46.1272	54.7294	54.0008	51.0667	45.606	46.7286	44.1795	57.2163	54.4417	54.4804	50.8108	46.0748	49.455	60.1259	56.5622	58.2777	46.4996	46.3961	41.5065	53.3002	55.0703	53.6689	Pcyt1a	0.0778516	0.143723	0.215734	-0.149102	0.00776836	0.0768296	0.283183	5.42959e-06	1.88527e-05	-1.89925	-0.0496708	0.349188	0.583201	0.258454	1.93407e-05	5.84735e-05	-5.20334	-0.173277	0.00237523	0.00747775	0.271634	1.08694e-05	4.21966e-05
ENSMUSG00000005621	Zfp592	50.6746	53.4693	45.7655	55.6999	54.3286	52.7371	49.4334	47.883	46.9903	55.0542	53.9927	52.8978	50.5276	41.6071	46.1553	58.1562	56.2737	57.7724	58.419	59.945	52.9552	65.3467	65.6598	64.834	Zfp592	0.121935	0.024661	0.0458229	-0.0516581	0.329914	0.654616	0.166387	0.0030322	0.00707331	-3.22094	-0.117334	0.0321219	0.125227	0.320744	5.89934e-07	2.1595e-06	-2.7336	0.194146	0.000647622	0.00234025	0.194961	0.000510874	0.00150566
ENSMUSG00000005625	Psmd4	142.833	145.814	152.658	155.461	154.09	160.878	148.434	148.983	156.835	138.482	146.292	150.266	162.614	170.966	162.893	143.687	162.893	147.094	137.702	144.285	157.789	144.963	141.887	142.386	Psmd4	0.0922561	0.0630698	0.105682	0.0415577	0.393054	0.707174	-0.0626046	0.202035	0.293756	-1.50645	0.169871	0.00117349	0.0115137	-0.131802	0.00945092	0.0187705	-0.775892	-0.00693713	0.886156	0.929003	-0.0327783	0.501161	0.612885
ENSMUSG00000005628	Tmod4	0.247422	0.253594	0.21885	0.147137	0.247637	0.213362	0.139177	0.110567	0.195815	0.379027	0.181894	0.28328	0.20221	0.147137	0.163345	0.317527	0.232838	0.148565	0.138747	0.189009	0.185578	0.360544	0.210356	0.290162	Tmod4	-0.270575	0.436097	0.538795	-0.729289	0.0572679	0.268373	0.897528	0.0189659	0.0378771	-1.23069	-0.497674	0.17122	0.380037	0.39227	0.287864	0.373355	-0.788206	-0.495801	0.171803	0.283624	0.724505	0.0439491	0.082973
ENSMUSG00000005649	Cabp5	0.0988501	0.144379	0.138747	0.147137	0.160593	0.0988501	0.18877	0.110567	0.110567	0.281866	0.181894	0.17437	0.11467	0.23234	0.129064	0.266818	0.149486	0.215167	0.195321	0.170708	0.250351	0.16104	0.192463	0.290162	Cabp5	0.0783663	0.856287	0.897771	0.0716541	0.868322	0.958227	0.647875	0.106471	0.171614	9.0417	0.260359	0.53747	0.743248	0.4414	0.253911	0.335909	1.69535	0.687751	0.0907923	0.171382	0.0368262	0.917471	0.945043
ENSMUSG00000005656	Snx6	45.128	45.1687	53.2038	48.0439	46.4125	49.316	47.1973	50.3135	51.2981	47.4037	51.1654	50.2451	50.8431	54.7355	50.3211	49.1848	49.6696	49.8491	46.3734	47.5495	49.0066	44.8827	46.3562	46.7745	Snx6	0.00566131	0.912494	0.940165	0.0548912	0.289028	0.617793	0.000423828	0.9934	0.996328	0.00772124	0.121949	0.0220744	0.0968058	-0.0670866	0.195068	0.269742	-0.55012	-0.00258715	0.959904	0.97654	-0.0503743	0.333326	0.447861
ENSMUSG00000005667	Mthfd2	140.606	146.213	148.602	118.78	113.902	114.638	232.482	233.497	243.645	141.273	144.036	149.913	217.338	226.748	219.263	173.753	181.52	174.587	280.542	276.411	282.019	282.019	286.249	275.97	Mthfd2	-0.326168	4.25833e-09	1.98504e-08	0.704509	2.24621e-18	2.91019e-15	-0.705358	2.22562e-18	5.0177e-17	-1.00121	0.60733	1.95046e-16	2.91579e-13	-0.324179	2.00858e-09	9.99607e-09	-0.533777	0.946381	2.11443e-22	4.56576e-20	0.00892522	0.817966	0.87357
ENSMUSG00000005674	Tomm40l	5.89484	6.81128	5.86767	3.94169	3.80484	3.22239	6.13808	6.1709	6.66488	3.23421	3.68611	3.53217	6.6686	6.47371	6.32473	3.30567	3.71953	3.36346	5.03945	4.91943	5.37988	3.75936	4.17526	3.24166	Tomm40l	-0.760402	3.35737e-10	1.793e-09	0.0333471	0.659787	0.872206	-0.860337	2.15043e-11	1.53476e-10	-25.7994	0.0712459	0.346963	0.581133	-0.907485	5.80991e-12	4.08945e-11	-12.7374	-0.27324	0.00144293	0.00479595	-0.463409	9.459e-06	3.70991e-05
ENSMUSG00000005681	Apoa2	0.300376	0.601367	0.605867	0.478126	0.487775	0.608658	0.362793	0.64285	0.628067	0.49163	0.701925	0.479093	0.506366	0.559616	0.397542	0.485939	0.538595	0.448545	0.392498	0.294394	0.430467	0.488744	0.226823	0.201562	Apoa2	0.115134	0.684804	0.762314	0.129704	0.646093	0.863798	0.0614688	0.822665	0.872818	0.473915	0.0035509	0.990152	0.998832	0.0214797	0.940565	0.958016	6.04908	-0.389215	0.211494	0.333781	-0.384004	0.278767	0.388661
ENSMUSG00000005682	Pan2	20.2352	20.2205	18.4004	24.638	24.6501	24.3597	20.0885	18.4438	18.6653	24.1671	22.494	23.7426	18.6687	16.8799	19.2151	23.7867	24.4044	22.8635	21.0493	20.9423	19.287	26.2819	26.1359	27.5575	Pan2	0.325743	4.85665e-07	1.7954e-06	-0.0398587	0.465165	0.757057	0.299774	2.50796e-06	9.06952e-06	-7.52092	-0.103584	0.0651964	0.202653	0.377077	4.09394e-08	1.73073e-07	-3.6403	0.0593265	0.274294	0.406856	0.384922	1.35466e-08	8.3842e-08
ENSMUSG00000005683	Cs	281.62	280.334	288.068	200.671	204.791	206.923	269.844	271.518	280.334	202.349	210.182	210.841	277.996	284.027	279.868	221.152	230.387	221.681	229.247	221.869	228.178	212.58	199.556	203.162	Cs	-0.473149	2.63662e-18	4.74885e-17	-0.0490947	0.0739517	0.309671	-0.398494	4.19742e-16	6.05929e-15	8.11684	-0.0138937	0.604616	0.790401	-0.322745	1.36717e-13	1.21378e-12	23.2296	-0.323604	1.18876e-13	3.01205e-12	-0.14309	8.64249e-06	3.41324e-05
ENSMUSG00000005686	Ampd3	15.2683	15.7833	14.6119	24.2139	22.2816	23.4754	13.6797	15.7152	14.5322	20.3084	19.4224	19.5975	15.5849	14.77	15.8338	23.6923	24.5855	24.5758	33.5467	33.0314	32.0378	31.0527	31.5533	29.5886	Ampd3	0.615937	1.33437e-14	1.30051e-13	-0.0570607	0.26388	0.594578	0.435602	2.18277e-10	1.33145e-09	-7.634	0.017292	0.730649	0.865344	0.657695	1.9273e-15	2.30493e-14	38.0347	1.11174	1.04716e-22	2.45187e-20	-0.0974078	0.0241776	0.0492781
ENSMUSG00000005687	Bcas2	64.1794	63.1771	69.5964	57.8713	58.3101	57.4014	64.4221	63.6778	68.884	54.506	57.729	58.2509	70.7932	73.1919	67.7927	59.8959	60.2223	62.0952	72.7358	72.3015	76.7614	73.8731	69.4808	67.9544	Bcas2	-0.181296	0.000207386	0.000552479	0.000181397	0.996665	0.999898	-0.207989	3.57369e-05	0.000111748	-1146.59	0.104827	0.0199828	0.0899991	-0.216302	1.7963e-05	5.45714e-05	-2.06342	0.171792	0.000316807	0.00123383	-0.0702814	0.108309	0.180212
ENSMUSG00000005698	Ctcf	112.941	110.369	108.977	91.8961	90.0315	91.2395	107.995	110.941	111.167	99.9945	97.2283	97.4379	114.183	109.237	112.906	98.2415	94.7809	99.1639	97.952	95.1224	95.0489	94.8758	96.8116	97.1149	Ctcf	-0.282458	4.6476e-11	2.7655e-10	-0.00940096	0.749138	0.914476	-0.163859	3.33674e-06	1.18679e-05	17.4301	0.0174578	0.553019	0.754625	-0.203009	6.79483e-08	2.79887e-07	-11.6286	-0.20565	5.1748e-08	4.44594e-07	0.00349018	0.906908	0.937892
ENSMUSG00000005699	Pard6a	6.28009	6.47783	6.93357	8.97233	9.23109	9.92655	7.24481	7.28853	7.56702	9.30881	9.92655	10.7129	6.94539	7.06967	6.19892	9.22462	10.881	9.88222	9.29169	9.89965	10.9926	16.5052	15.0072	16.8112	Pard6a	0.512851	1.29016e-06	4.53564e-06	0.165999	0.0761036	0.314645	0.436719	1.00757e-05	3.37604e-05	2.63085	0.0347147	0.709323	0.854936	0.568713	1.56134e-07	6.17861e-07	16.3825	0.61284	3.40297e-08	3.02669e-07	0.680521	8.38045e-11	7.39962e-10
ENSMUSG00000005705	Agrp	0.211507	0.162841	0.20221	0.305506	0.202642	0.243438	0.280023	0.0943679	0.247637	0.265211	0.228152	0.20221	0.240133	0.23234	0.309131	0.249021	0.251251	0.397542	0.28465	0.330937	0.20221	0.278675	0.210356	0.254034	Agrp	0.369845	0.357708	0.46056	-0.0312442	0.941126	0.983386	0.301434	0.461955	0.568889	-9.64767	0.43747	0.272706	0.503924	0.174555	0.628314	0.704403	0.399011	0.484494	0.221592	0.345509	-0.11917	0.747592	0.818887
ENSMUSG00000005718	Tfap4	20.525	22.3195	19.5893	15.4397	16.0995	14.9443	23.5252	21.4691	22.1326	16.4743	15.8213	16.9548	20.5697	18.9785	20.4304	14.5198	15.4661	15.1776	21.2647	23.5968	23.2143	18.7888	17.1437	17.7759	Tfap4	-0.423296	2.50908e-09	1.20428e-08	0.10628	0.0392373	0.215711	-0.446484	4.92654e-10	2.8838e-09	-4.20102	-0.0560223	0.273009	0.504292	-0.408979	7.00691e-09	3.2624e-08	7.3003	0.126234	0.0153262	0.0383432	-0.341776	1.06789e-07	5.76162e-07
ENSMUSG00000005732	Ranbp1	38.4984	38.0813	44.8827	17.8756	19.1817	19.3207	43.4242	43.9227	48.9906	20.3084	21.1875	21.4813	47.4178	51.6895	44.8774	20.3427	20.9423	21.3265	37.1435	36.6614	42.6911	30.1839	28.5426	32.0338	Ranbp1	-1.10499	1.40109e-16	1.87656e-15	0.167513	0.0142996	0.114361	-1.11222	5.35011e-17	9.22573e-16	-6.63961	0.245949	0.000568974	0.00671777	-1.19903	5.6776e-18	1.05486e-16	-4.87512	-0.0605445	0.362842	0.501529	-0.358206	7.71545e-06	3.07133e-05
ENSMUSG00000005774	Rfx5	20.178	19.8847	17.6742	30.6513	29.8424	29.2446	19.4151	18.755	17.9387	31.0275	30.4064	29.6308	18.0103	17.022	17.7071	29.4788	28.8619	29.6028	19.6799	19.9639	18.7714	25.9856	24.0854	25.564	Rfx5	0.639732	5.59728e-15	5.73419e-14	-0.0380893	0.452887	0.74963	0.698909	5.13891e-16	7.28975e-15	-18.3492	-0.127237	0.0169965	0.0802639	0.737953	1.637e-16	2.32895e-15	-5.79983	0.0201206	0.68872	0.788024	0.372399	6.78465e-09	4.40998e-08
ENSMUSG00000005779	Psmb4	158.566	158.684	185.755	154.922	160.322	157.22	167.363	170.713	172.644	137.473	155.114	159.468	172.581	204.119	180.282	128.005	151.987	132.757	128.654	128.974	148.983	124.472	121.194	115.373	Psmb4	-0.0869244	0.195364	0.279231	0.0253782	0.700861	0.892101	-0.178735	0.0105098	0.0221863	-7.04286	0.146868	0.031138	0.122472	-0.432609	1.88712e-07	7.38211e-07	-2.94557	-0.306821	5.39913e-05	0.000247995	-0.168758	0.0173717	0.0369045
ENSMUSG00000005802	Slc30a4	20.5586	20.811	14.0309	19.702	18.3182	17.9313	21.603	21.9766	16.4211	25.3021	20.2056	16.9548	20.3981	15.0011	20.487	26.5019	21.8711	24.9059	25.8456	26.9261	18.8592	24.9059	29.3378	28.9335	Slc30a4	0.0399189	0.805104	0.859834	0.130254	0.418061	0.725028	0.0495636	0.7534	0.822041	0.380515	0.0252269	0.876085	0.943573	0.400482	0.0144593	0.0275195	15.8752	0.380045	0.0198587	0.0479123	0.229149	0.129324	0.208884
ENSMUSG00000005803	Sqor	65.0547	68.6045	72.7271	131.124	128.911	136.775	74.1397	77.0292	77.0292	113.262	129.006	125.557	79.6643	86.3613	81.131	127.809	132.387	126.471	63.5322	60.7447	67.2973	75.5009	75.6683	72.1553	Sqor	0.94365	1.79847e-20	4.7748e-19	0.145745	0.00391725	0.0474361	0.686882	2.23565e-16	3.42648e-15	4.71291	0.260242	3.46352e-06	0.000135213	0.646297	1.05425e-15	1.30833e-14	2.48345	-0.107703	0.0300071	0.0682375	0.222217	4.49126e-05	0.000157522
ENSMUSG00000005804	Bloc1s6	41.0065	37.5904	41.7192	45.1165	44.7457	46.3046	39.8056	42.3168	40.3678	45.147	47.1709	45.6134	42.8286	45.1611	42.332	47.6964	45.1789	45.885	41.0747	39.6813	41.4001	48.2953	47.1569	47.4178	Bloc1s6	0.1796	3.95099e-05	0.000115568	0.0266319	0.490576	0.773727	0.171578	7.14362e-05	0.00021454	6.44257	0.115866	0.00449372	0.0306102	0.0908018	0.0215184	0.0393219	0.783677	0.0228745	0.553192	0.679094	0.226199	9.59496e-07	4.43867e-06
ENSMUSG00000005813	Metap1	86.7177	82.0513	93.0239	68.6901	67.8968	70.205	92.3895	92.7183	97.2032	69.9394	75.6274	72.2781	92.3587	96.2643	88.6723	74.6576	75.2326	74.1521	98.2217	99.5108	101.648	84.0543	85.8237	83.3013	Metap1	-0.33885	4.57006e-10	2.40299e-09	0.110002	0.00688154	0.070817	-0.374189	3.5485e-11	2.45589e-10	-3.40165	0.0836852	0.0356334	0.133937	-0.306774	3.68214e-09	1.77389e-08	-3.66581	0.195013	1.25695e-05	6.60028e-05	-0.241804	3.54134e-07	1.75792e-06
ENSMUSG00000005823	Gpr108	52.5253	52.3769	54.427	77.0292	79.0161	79.7866	51.4643	49.8812	52.3258	72.2036	75.9018	75.3083	49.8568	52.4652	54.0737	72.4354	75.7231	73.3808	49.3579	51.7376	50.5902	69.0204	66.7047	65.6734	Gpr108	0.565621	1.37891e-17	2.19294e-16	-0.0524466	0.144091	0.443006	0.539909	6.60372e-17	1.11694e-15	-10.2945	-0.0274836	0.43804	0.663764	0.502826	5.19907e-16	6.79938e-15	-18.2955	-0.0710897	0.0507602	0.105856	0.408855	2.01234e-13	2.76381e-12
ENSMUSG00000005836	Gata6	29.385	29.4297	27.9478	20.1992	19.2914	18.5957	28.7903	26.491	26.1924	21.51	20.6514	21.7871	26.5191	26.0431	25.9456	18.4785	17.6992	18.4438	21.9576	22.6477	21.8392	17.9751	17.4269	16.2024	Gata6	-0.578808	3.59042e-15	3.77986e-14	-0.0910955	0.0305767	0.185118	-0.34876	1.32205e-09	7.34285e-09	3.82851	-0.143558	0.00119868	0.0116768	-0.52355	1.0729e-13	9.70702e-13	3.64695	-0.384257	9.63659e-11	1.40388e-09	-0.365941	1.55104e-09	1.10779e-08
ENSMUSG00000005846	Rsl1d1	157.414	155.114	170.966	91.8474	94.2563	99.2526	179.017	180.345	191.849	92.143	104.118	97.6245	177.819	189.584	176.683	108.977	108.541	105.624	196.656	185.365	207.143	153.439	152.021	148.32	Rsl1d1	-0.76049	2.01185e-16	2.62934e-15	0.189402	0.000438536	0.00977351	-0.908256	8.48022e-19	2.05236e-17	-4.79538	0.170616	0.00129541	0.0123141	-0.751022	2.06781e-16	2.88691e-15	-4.40181	0.284698	1.32465e-06	8.50736e-06	-0.375295	6.53184e-09	4.25687e-08
ENSMUSG00000005871	Apc	154.743	153.12	121.466	150.44	150.709	140.463	140.806	138.773	122.792	171.953	153.796	136.223	144.808	122.606	145.666	194.719	160.808	182.411	171.786	172.159	139.872	179.577	190.97	185.95	Apc	0.0495724	0.602809	0.691802	-0.0865302	0.367753	0.686246	0.195195	0.0467573	0.0843246	-2.25581	-0.0504878	0.597278	0.785206	0.380907	0.000280636	0.000724478	-7.54454	0.175277	0.0707689	0.139485	0.20812	0.0316919	0.0624708
ENSMUSG00000005873	Reep5	129.781	134.332	140.581	129.655	133.268	131.729	136.489	138.839	144.385	123.757	129.346	134.544	134.022	148.32	137.958	119.789	131.124	120.079	128.814	121.238	141.214	124.71	120.32	117.045	Reep5	-0.0357946	0.475366	0.576959	0.0526454	0.294276	0.623805	-0.114997	0.0266107	0.051193	-2.18437	0.0537632	0.284324	0.517326	-0.179962	0.000971529	0.00231438	-3.34732	-0.0510602	0.310346	0.447059	-0.109447	0.0354056	0.0687386
ENSMUSG00000005881	Ergic3	113.424	117.045	127.934	154.05	154.621	155.527	130.987	122.373	131.481	143.233	145.864	161.203	120.578	128.288	121.298	127.765	148.071	134.022	121.494	115.685	130.987	122.792	116.74	119.964	Ergic3	0.37463	9.85144e-08	3.96055e-07	0.103361	0.0726295	0.307445	0.225488	0.000260859	0.000724736	2.18154	0.0474646	0.401556	0.632299	0.144821	0.0136107	0.0260575	3.05114	0.0383179	0.497415	0.629955	-0.0327405	0.562001	0.667804
ENSMUSG00000005882	Uqcc1	42.8031	42.7437	43.7081	34.4358	34.3075	35.7432	43.4807	44.9908	46.3562	32.7378	35.4136	32.3366	45.2757	47.6869	46.3961	35.1552	36.2948	36.0384	46.7555	46.1915	47.883	41.7395	43.9162	39.8395	Uqcc1	-0.30729	7.99529e-08	3.24724e-07	0.060273	0.177692	0.495305	-0.424551	6.38894e-11	4.25798e-10	-7.04379	0.108207	0.0184524	0.0849976	-0.37442	1.02091e-09	5.27952e-09	-3.46021	0.123513	0.00777733	0.0214086	-0.167298	0.000555427	0.00162636
ENSMUSG00000005886	Ncoa2	63.9216	66.5614	52.474	76.2721	73.109	69.9693	60.2223	57.7977	52.7371	88.0145	77.0292	73.5048	55.9682	48.6034	56.7661	84.0112	75.6818	80.9117	63.1893	66.7741	54.1947	72.0746	76.0645	75.8311	Ncoa2	0.269429	0.00175511	0.00407513	-0.0930406	0.255678	0.585125	0.479934	8.00866e-07	3.08687e-06	-5.15833	-0.1762	0.0364154	0.13573	0.578554	2.39478e-08	1.04608e-07	-3.2835	0.0125179	0.876569	0.92292	0.287383	0.000928204	0.00260826
ENSMUSG00000005893	Nr2c2	30.8225	33.7352	22.5929	36.671	33.9501	30.198	30.7607	29.756	23.0756	42.7905	33.1418	29.0341	27.8965	19.9168	29.1648	46.5054	37.3085	44.4902	40.7702	42.8997	30.6442	47.8588	54.6475	53.3895	Nr2c2	0.228762	0.17876	0.259606	-0.0481494	0.778417	0.925415	0.319891	0.0638961	0.110713	-6.64372	-0.175531	0.313647	0.548278	0.749995	7.515e-05	0.000210169	-4.27273	0.399151	0.0208291	0.0499128	0.460359	0.00578232	0.0137865
ENSMUSG00000005897	Nr2c1	12.9149	12.3236	12.7106	15.6374	14.7485	13.9882	13.3635	13.8267	14.1848	15.4523	15.368	14.2409	14.5042	13.4849	13.5743	15.7446	16.1855	16.8043	15.8426	16.6131	15.3138	18.7358	19.8583	19.17	Nr2c1	0.224685	0.000164297	0.000443281	0.124428	0.0259964	0.166793	0.122713	0.0243936	0.0473828	0.986214	0.130715	0.0197417	0.0892647	0.229985	8.74496e-05	0.000242162	1.75944	0.331705	3.33931e-07	2.4443e-06	0.274333	3.0674e-06	1.3067e-05
ENSMUSG00000005899	Smpd4	77.3169	77.8355	73.9057	63.6317	63.0339	64.4983	70.0702	71.1945	71.2638	64.7906	66.791	65.21	70.8742	70.6723	72.6221	58.8122	61.2734	61.6143	64.9335	63.0529	63.5246	57.9227	58.419	57.1794	Smpd4	-0.260434	2.48293e-10	1.3456e-09	-0.107543	0.000740231	0.0143141	-0.111016	0.000594114	0.00156196	1.0323	-0.0964619	0.00210295	0.0173467	-0.23743	2.54423e-09	1.25208e-08	2.46139	-0.257858	3.03877e-10	3.98754e-09	-0.14223	3.39285e-05	0.000121552
ENSMUSG00000005907	Pex1	7.05813	6.3853	5.30921	7.4381	7.80436	7.48263	5.60334	6.2766	5.59988	7.9136	7.3121	6.70636	6.42735	6.51772	6.66488	8.08878	8.1959	8.2988	5.97644	6.05103	5.33998	7.12301	7.41341	7.35084	Pex1	0.290718	0.000897362	0.00217828	-0.0897069	0.292732	0.622413	0.325662	0.000343543	0.000936253	-3.63029	0.0780959	0.347001	0.581146	0.326041	0.000198446	0.000523496	4.17488	-0.0992509	0.245121	0.373304	0.33567	0.000242697	0.00075562
ENSMUSG00000005917	Otx1	5.35663	5.78486	6.02207	5.59457	5.19096	4.70401	4.67568	4.65713	5.06487	5.59988	5.33235	5.45646	4.87359	4.42781	4.74196	4.99361	5.06212	5.39723	3.90418	4.88429	3.95858	3.75936	3.68051	3.57022	Otx1	-0.150929	0.0533347	0.0911535	-0.254736	0.00212338	0.0307954	0.18786	0.020807	0.0410688	-0.737469	-0.290208	0.000635412	0.00735911	0.138165	0.0896955	0.138433	-0.47609	-0.435794	3.74006e-06	2.19391e-05	-0.204823	0.0244855	0.049817
ENSMUSG00000005936	Kctd20	72.2303	72.6461	74.2179	64.8187	64.8512	63.368	79.1034	74.9543	73.6974	63.574	67.2047	62.7132	72.8639	73.1636	73.5578	68.6297	65.6389	69.5753	73.2961	72.6096	72.9461	75.4382	73.7819	71.7978	Kctd20	-0.182722	1.81176e-05	5.55534e-05	0.0553331	0.134744	0.429421	-0.235204	2.52224e-07	1.04537e-06	-4.2507	0.00322069	0.929592	0.971404	-0.10776	0.00566283	0.0117664	-33.4585	-0.00162731	0.964376	0.979087	0.0139267	0.702801	0.782841
ENSMUSG00000005947	Itgae	0.797457	0.601367	0.472434	0.213134	0.519798	0.331871	0.733631	0.377651	0.482982	0.475361	0.535979	0.494345	0.47701	0.524911	0.558232	0.452405	0.357386	0.498961	0.410612	0.816929	0.448545	0.278675	0.210356	0.360979	Itgae	-0.864266	0.00676585	0.0141766	-0.245204	0.35945	0.679229	-0.0295816	0.915454	0.943349	0.120641	-0.224649	0.399084	0.630056	-0.264846	0.362785	0.451397	1.17893	-0.186929	0.478502	0.61246	-0.945926	0.00621326	0.0147201
ENSMUSG00000005949	Ctns	10.1584	9.7828	10.4166	30.4603	31.5352	31.4103	9.76427	9.61509	10.0617	29.1731	29.8028	31.0527	9.31518	9.91957	9.15131	34.8928	34.7655	35.4377	14.0411	13.6081	14.5172	31.6744	31.7235	31.7952	Ctns	1.62135	6.65311e-29	1.15443e-26	-0.0445823	0.370228	0.68865	1.61252	1.21724e-28	2.38947e-26	-36.1695	-0.0979459	0.0559556	0.182579	1.88952	7.19129e-31	2.32926e-28	-19.2915	0.473476	8.22819e-12	1.47652e-10	1.17537	1.88858e-25	3.05855e-23
ENSMUSG00000005950	P2rx5	0.487775	0.499927	0.304142	0.196724	0.264778	0.270251	0.331629	0.463801	0.28487	0.231221	0.228152	0.28328	0.326753	0.342035	0.290162	0.352234	0.3407	0.247637	0.28465	0.380868	0.218416	0.176766	0.327005	0.164307	P2rx5	-0.791589	0.01099	0.0219687	-0.244198	0.360913	0.680507	-0.518692	0.0954968	0.156496	2.12406	-0.391154	0.158186	0.361152	-0.0411332	0.888948	0.917463	0.105158	-0.540175	0.060722	0.122732	-0.440837	0.187403	0.282344
ENSMUSG00000005951	Shpk	0.720906	0.825694	1.12616	1.34656	1.33179	1.09242	1.12887	1.32984	0.876099	1.16178	1.45539	0.876099	1.08573	1.23176	1.15899	1.61075	1.38392	1.69986	1.67211	1.22423	1.21743	1.3798	1.32216	1.60399	Shpk	0.510544	0.0134879	0.0264585	0.319324	0.120516	0.406051	0.0565666	0.766785	0.832172	0.177145	0.396787	0.0535885	0.177447	0.429944	0.0197102	0.0363493	1.08357	0.624063	0.00265812	0.00828117	0.0784682	0.649699	0.740247
ENSMUSG00000005958	Ephb3	27.0763	28.0087	25.7785	26.3513	26.3568	25.0156	24.3368	23.6627	22.9174	28.745	27.3354	29.4188	20.9983	20.703	23.226	21.9368	23.2579	21.2433	17.4019	18.4667	16.0616	15.1729	14.7006	14.2436	Ephb3	-0.0561742	0.287956	0.386119	-0.188428	0.00106875	0.0186614	0.269318	1.19255e-05	3.95902e-05	-1.42929	-0.316989	1.08257e-06	5.68327e-05	0.033725	0.541323	0.626307	-0.106392	-0.639852	3.11895e-13	7.31165e-12	-0.233565	0.0004359	0.00129888
ENSMUSG00000005968	Tuft1	3.14762	2.73683	2.83887	3.20413	3.40887	2.72343	3.24421	3.12536	2.93475	3.39012	2.83727	2.77974	2.91258	2.68843	2.39774	3.54864	3.48874	2.99617	3.55628	3.0511	3.64338	4.33904	4.19298	4.60741	Tuft1	0.0965993	0.385741	0.489104	0.0958989	0.388126	0.704159	-0.0526384	0.633362	0.723662	-0.548894	-0.126775	0.272506	0.503795	0.32824	0.00570546	0.0118499	-2.58915	0.23145	0.0382889	0.0836074	0.362129	0.000819059	0.00232475
ENSMUSG00000005973	Rcn1	185.626	183.475	197.319	217.338	218.864	216.894	191.849	189.897	199.845	201.231	217.442	205.306	204.791	204.271	201.101	233.497	228.433	234.874	211.23	213.418	225.281	334.963	333.863	326.257	Rcn1	0.205966	1.56641e-06	5.45549e-06	0.0382775	0.288371	0.617403	0.10117	0.00724196	0.0157639	2.64308	0.107803	0.00453747	0.0308542	0.191518	4.80697e-06	1.5709e-05	1.77656	0.198377	2.92726e-06	1.76289e-05	0.61501	1.58408e-18	5.93159e-17
ENSMUSG00000005980	Dnase1	1.83966	2.03301	1.45068	1.71381	1.5598	1.74586	1.68272	1.6962	1.56145	1.50668	1.76459	1.32591	1.44604	1.23176	1.63928	1.78175	1.97864	1.57897	1.80214	1.73966	1.43709	1.94071	1.86759	1.39629	Dnase1	-0.0692413	0.655956	0.737637	-0.0903678	0.561865	0.817644	-0.112543	0.48644	0.591925	1.24539	-0.292934	0.0753837	0.223222	0.30911	0.0623511	0.101155	-1.05522	-0.0855831	0.581641	0.703661	0.0557506	0.721808	0.798158
ENSMUSG00000005981	Trap1	103.041	103.118	105.582	73.5578	78.7875	78.1397	106.257	108.877	111.45	81.0488	84.7389	87.4233	112.724	115.685	113.555	81.1976	85.7944	84.5139	111.312	112.27	118.361	86.3912	88.9395	88.9079	Trap1	-0.43632	9.04316e-15	9.00332e-14	0.0667927	0.0461931	0.237422	-0.36744	7.76673e-13	6.80516e-12	-5.50119	0.133405	0.000220816	0.00335523	-0.443546	4.40642e-15	4.95283e-14	-3.3248	0.132879	0.000230164	0.000924174	-0.371511	5.05978e-13	6.41433e-12
ENSMUSG00000005982	Naa60	25.3021	24.0368	25.6046	23.9154	23.0584	23.4034	26.5705	24.3873	24.4969	23.2579	23.0436	24.5711	26.3122	24.6283	25.7323	23.4034	26.1615	24.9401	27.2942	25.8486	26.4836	28.0319	28.4485	25.9378	Naa60	-0.0905471	0.06783	0.112764	0.00917221	0.848067	0.951214	-0.089983	0.069269	0.118721	-9.8104	0.0327811	0.49415	0.710507	-0.0423885	0.379828	0.46888	-1.29308	0.087335	0.0729205	0.143087	0.0489869	0.302075	0.414789
ENSMUSG00000005983	1700037C18Rik	3.49192	3.43999	3.82565	2.69556	2.23117	1.93977	3.72186	3.87846	3.96558	2.62709	2.33459	2.34755	3.72299	2.98691	3.25506	2.09256	2.2617	1.98669	3.5901	3.54747	3.72413	2.34846	2.19722	2.45708	1700037C18Rik	-0.660005	1.81003e-07	7.06205e-07	0.10399	0.245195	0.572523	-0.664006	8.79373e-08	3.86908e-07	-6.38529	-0.116199	0.210711	0.43109	-0.648241	5.18548e-07	1.91078e-06	5.57872	0.013728	0.878297	0.923987	-0.634358	3.21059e-07	1.60274e-06
ENSMUSG00000005986	Ankrd13d	2.46101	2.07877	2.37789	2.71508	3.20922	2.85926	2.1745	1.80214	2.41474	2.66698	2.74914	3.19043	2.29466	2.26826	2.85138	2.6215	2.90136	2.68843	2.25792	1.77851	2.18926	1.9968	1.9959	1.76092	Ankrd13d	0.345453	0.00496298	0.0106611	-0.121625	0.329475	0.654036	0.436203	0.000782419	0.00202174	-3.58645	0.0968263	0.420866	0.648241	0.152899	0.192953	0.26735	1.57911	-0.157148	0.211582	0.333893	-0.107477	0.411055	0.526213
ENSMUSG00000006005	Tpr	308.328	297.568	252.515	250.943	249.097	250.943	287.052	284.656	269.455	279.15	254.858	240.475	302.952	271.922	294.824	302.952	267.43	297.191	350.06	346.475	298.645	337.795	365.622	352.825	Tpr	-0.187017	0.00543578	0.0115893	-0.0239031	0.704653	0.893785	-0.121451	0.0618617	0.107715	5.08097	0.0232665	0.711783	0.855846	-0.00420279	0.946773	0.962414	-0.180637	0.215449	0.00146493	0.00485496	0.0888863	0.158294	0.246419
ENSMUSG00000006010	Odr4	31.008	29.7865	32.559	54.5823	53.0101	53.3331	32.8659	36.6257	36.1183	53.2932	54.1524	51.6076	37.4552	38.0874	38.4092	63.4759	58.5349	60.001	45.5743	41.4343	44.4043	76.0896	78.3836	74.9719	Odr4	0.786064	5.40012e-19	1.08978e-17	0.176772	0.000314755	0.00760815	0.592269	1.58432e-15	2.07199e-14	3.35046	0.288178	1.64022e-07	1.20743e-05	0.674825	2.26318e-17	3.76241e-16	2.3417	0.492616	5.04571e-13	1.13757e-11	0.805083	4.69349e-20	2.45197e-18
ENSMUSG00000006014	Prg4	0.504036	0.326275	0.541012	2.60906	2.25747	2.48575	0.41491	0.767852	0.429527	1.26041	1.2149	1.18075	0.47701	0.542469	0.599829	1.97346	1.97864	2.11068	0.51518	0.630882	0.520746	2.66882	2.3429	3.21613	Prg4	2.45096	1.73283e-14	1.65078e-13	0.205318	0.389358	0.704936	1.24025	3.32739e-07	1.35338e-06	6.04064	0.26589	0.262646	0.492499	1.90935	4.11377e-12	2.961e-11	7.18098	0.307507	0.193064	0.311086	2.29684	8.90289e-15	1.58171e-13
ENSMUSG00000006019	Dhx34	21.2905	23.6594	22.1379	31.4727	31.4144	31.3201	24.1943	24.0034	23.499	30.6135	29.9745	31.3317	21.052	20.9672	21.496	27.4314	28.6396	26.3513	26.723	29.3378	26.7781	33.3692	32.0443	33.2541	Dhx34	0.491005	1.29171e-10	7.2636e-10	0.0970281	0.0870234	0.338078	0.358234	1.11539e-07	4.83633e-07	3.69206	-0.0777458	0.17353	0.383268	0.375107	8.0162e-08	3.27283e-07	-4.82479	0.304271	2.88487e-06	1.74005e-05	0.253229	2.58254e-05	9.41105e-05
ENSMUSG00000006021	Kptn	5.40946	5.21115	5.13529	6.43579	5.59457	5.66909	4.77252	5.09313	5.86187	6.03759	6.40518	6.76834	5.07719	5.57843	6.09155	6.00543	5.91355	5.24851	5.4127	5.55229	5.14865	5.24314	5.13966	5.07832	Kptn	0.165755	0.0541977	0.0924253	-0.00783844	0.927095	0.977918	0.293558	0.00107907	0.00272291	-37.4511	0.0857033	0.314209	0.548785	0.0364995	0.662402	0.733595	0.425881	0.0327957	0.699932	0.796398	-0.0591928	0.491467	0.60397
ENSMUSG00000006024	Napa	121.99	124.411	130.285	163.892	166.232	171.786	137.473	137.754	143.881	157.712	161.915	173.098	125.011	136.775	129.395	156.225	178.816	164.161	151.762	152.979	163.69	195.212	190.822	196.983	Napa	0.414088	1.52853e-10	8.51649e-10	0.153929	0.00196503	0.0290627	0.232747	1.18898e-05	3.94851e-05	1.51204	0.0537983	0.24993	0.477972	0.350545	6.69169e-09	3.12912e-08	6.51591	0.31398	7.00002e-08	5.85363e-07	0.316411	3.98274e-08	2.29948e-07
ENSMUSG00000006050	Sra1	53.5232	54.878	59.9677	76.2381	75.0605	77.3776	56.9025	58.0975	60.3567	68.1032	70.6043	74.3287	57.5336	63.6393	57.6671	64.6054	69.4122	63.2794	56.5777	55.1754	61.2329	77.3303	77.2917	77.5009	Sra1	0.442715	7.16079e-11	4.14792e-10	0.0593483	0.223331	0.548493	0.280433	1.10918e-06	4.18804e-06	4.72522	0.0865339	0.0791247	0.230541	0.14226	0.00503388	0.010543	1.64398	0.0387481	0.423793	0.561724	0.425708	1.71705e-10	1.44706e-09
ENSMUSG00000006057	Atp5g1	135.938	139.236	153.201	70.241	72.2664	77.1976	147.593	148.645	157.103	75.1632	78.69	84.1743	131.646	156.491	142.201	65.4594	75.0978	69.8463	130.215	135.163	156.973	90.4961	90.2843	91.7863	Atp5g1	-0.962977	4.369e-16	5.3942e-15	0.0826536	0.195994	0.517881	-0.930344	9.38497e-16	1.28261e-14	-11.2559	0.00451149	0.943164	0.977727	-1.03094	6.76389e-17	1.01741e-15	-228.514	-0.0236296	0.709273	0.803404	-0.62711	3.19059e-11	3.01879e-10
ENSMUSG00000006058	Snf8	43.0519	43.1813	52.3258	42.034	44.3643	45.6134	45.7225	46.2323	49.0066	39.1851	43.6254	44.1424	45.7909	55.3442	49.3054	42.6064	46.8641	41.8792	43.2976	41.4343	45.5402	45.4067	48.024	44.8047	Snf8	-0.0656303	0.338899	0.440576	0.0290893	0.667987	0.876643	-0.152083	0.0316966	0.0598282	-5.22815	0.119281	0.0836975	0.239661	-0.193078	0.00714653	0.0145582	-1.61868	-0.085043	0.21725	0.340542	0.0860845	0.212461	0.312045
ENSMUSG00000006095	Tbcb	25.7574	28.0349	29.5078	22.9049	22.443	22.0703	26.1519	25.9225	28.4235	19.3908	20.3567	24.0854	25.8806	30.9561	27.5041	20.6537	21.7732	21.3884	23.281	23.8665	27.29	22.3713	21.5453	20.8546	Tbcb	-0.303897	0.000140042	0.000381334	-0.049443	0.478241	0.765934	-0.339356	3.84859e-05	0.000119842	6.86358	0.0151754	0.826286	0.91713	-0.398539	3.17021e-06	1.05696e-05	-26.2622	-0.164427	0.0240883	0.0566061	-0.197752	0.0095725	0.0216961
ENSMUSG00000006127	Inpp5k	6.22724	6.35839	5.84286	13.8067	14.2409	14.3555	6.5059	6.0531	6.5826	11.912	12.9843	12.5685	6.28146	5.99571	6.22098	13.3972	13.2625	13.3972	7.08841	6.5103	6.74616	9.84221	10.0751	10.4001	Inpp5k	1.20389	2.35537e-19	5.03015e-18	0.0555129	0.445347	0.743929	0.969338	1.84969e-16	2.86658e-15	17.4615	0.00713557	0.922084	0.967379	1.11485	3.2456e-18	6.33284e-17	156.238	0.143442	0.0510714	0.106459	0.576313	2.68103e-10	2.18737e-09
ENSMUSG00000006134	Crkl	114.444	111.051	103.506	109.663	109.583	111.652	109.683	109.663	102.953	113.533	115.521	110.447	108.213	102.57	108.378	112.802	108.942	114.519	110.083	110.295	102.31	122.919	123.384	124.93	Crkl	0.0098152	0.792127	0.850085	-0.0286531	0.443906	0.743032	0.0753409	0.0494969	0.0886483	-2.62942	-0.0426366	0.257431	0.48605	0.0754179	0.0496537	0.0828442	-1.76886	-0.0272195	0.46662	0.601946	0.203017	3.93374e-06	1.6444e-05
ENSMUSG00000006154	Eps8l1	0.300376	0.326275	0.121594	0.229095	0.112862	0.28553	0.18877	0.161938	0.161489	0.182778	0.116508	0.251251	0.0789532	0.21474	0.180513	0.14578	0.182778	0.148565	0.11932	0.0626261	0.112862	0.0253877	0.0740489	0.112862	Eps8l1	-0.221678	0.575189	0.667556	-0.409429	0.317597	0.643544	0.0365812	0.932345	0.954546	-0.0893468	-0.638675	0.137593	0.331143	0.122571	0.788469	0.837329	-0.191915	-1.26188	0.0108456	0.0285562	-0.660789	0.277709	0.387604
ENSMUSG00000006169	Clint1	166.86	169.67	164.502	169.552	170.163	168.11	169.841	171.953	174.177	164.161	168.791	165.115	172	166.664	169.433	176.118	175.239	180.128	196.309	200.141	194.037	251.875	247.864	252.668	Clint1	0.0195981	0.444453	0.54692	0.0424612	0.102596	0.371503	-0.0509293	0.0524804	0.0932527	-1.19943	0.0202615	0.429128	0.656253	0.0649365	0.0148924	0.0282662	3.20493	0.237076	6.72633e-11	1.00942e-09	0.34966	1.37573e-15	2.85335e-14
ENSMUSG00000006179	Prss16	0.430467	0.326275	0.393427	0.478126	0.503569	0.520746	0.380868	0.320354	0.412621	0.63388	0.448545	0.559826	0.506366	0.59569	0.464739	0.685014	0.737302	0.535089	0.319886	0.294394	0.430467	0.929485	0.798398	0.598475	Prss16	0.394387	0.138148	0.208526	-0.0449672	0.872281	0.959524	0.552811	0.0398775	0.0733466	-12.2936	0.447201	0.0913643	0.255295	0.316679	0.174438	0.245228	0.708135	-0.148926	0.601009	0.719389	1.15143	5.55254e-05	0.000191632
ENSMUSG00000006191	Cdkal1	19.2126	17.8683	19.4804	16.5931	16.5891	16.7929	17.712	17.5532	18.2328	15.9757	16.5171	17.0185	19.4459	18.3143	17.21	19.4151	16.5848	18.8445	18.1884	18.3025	17.8567	18.3988	18.1011	18.324	Cdkal1	-0.17793	0.000928336	0.00225038	-0.0798758	0.107875	0.382076	-0.111814	0.0303612	0.0575577	1.39985	-0.0425168	0.383644	0.616177	-0.00452164	0.92642	0.946585	0.106349	-0.0569099	0.245776	0.374034	0.0126119	0.796509	0.85668
ENSMUSG00000006205	Htra1	13.6701	13.931	13.4283	15.529	14.85	14.2284	13.4553	13.7459	13.2567	15.5983	16.5406	16.6105	13.2035	13.0394	12.7847	13.4264	14.2187	13.0211	14.8133	14.7679	14.2723	12.601	12.0265	12.5044	Htra1	0.120259	0.017114	0.0328877	-0.0199111	0.68466	0.884745	0.268631	2.60107e-06	9.39401e-06	-13.4915	-0.0719822	0.150536	0.350492	0.0585974	0.242393	0.323179	-0.814054	0.0962414	0.052672	0.109199	-0.240128	2.40184e-05	8.7969e-05
ENSMUSG00000006215	Zbtb17	31.2269	33.5874	32.091	25.8623	24.9992	25.393	30.4232	30.1471	30.9561	21.2573	22.6958	25.0482	28.4139	30.7414	30.7757	20.0254	23.9851	21.3884	28.4485	30.0168	30.4555	23.0114	22.8317	23.0029	Zbtb17	-0.345376	3.14251e-07	1.18955e-06	-0.0819509	0.131008	0.423338	-0.410548	1.487e-08	7.23364e-08	5.00968	-0.108099	0.0495873	0.168741	-0.462685	1.40646e-09	7.14098e-09	4.28022	-0.124007	0.0256025	0.0595665	-0.368632	1.37691e-07	7.29721e-07
ENSMUSG00000006219	Fblim1	31.9499	33.4241	31.1827	19.586	18.2722	19.3423	30.3574	30.4273	29.2748	23.0216	21.3633	23.0798	27.858	26.764	27.837	19.5893	17.9154	17.7166	21.0266	22.5639	20.8175	12.6159	11.9421	11.7728	Fblim1	-0.755413	9.55856e-18	1.56365e-16	-0.0998204	0.0242062	0.159555	-0.417706	6.35185e-11	4.23762e-10	4.18457	-0.227074	7.14187e-06	0.000239631	-0.579731	3.64501e-14	3.54896e-13	2.55305	-0.584086	8.76555e-15	2.79262e-13	-0.825956	2.64983e-17	7.76724e-16
ENSMUSG00000006221	Hspb7	0.192463	0.272555	0.121594	0.00834334	0.0818663	0.0417167	0.156769	0.0776439	0.178878	0.02503	0.0573218	0.0405494	0.221653	0.181894	0.147137	0.11145	0.00834334	0.0609016	0.250351	0.115586	0.167037	0.0421084	0.109184	0.00834334	Hspb7	-2.59094	0.00198634	0.00456781	-0.510797	0.346684	0.669192	-1.73781	0.0276962	0.0530086	3.40214	-0.0286973	0.954209	0.983397	-2.23528	0.00441209	0.0093292	77.8914	-0.128496	0.799765	0.868837	-2.32386	0.00432914	0.0106041
ENSMUSG00000006235	Epor	0.0453776	0.11145	0.121594	0.0411289	0.0411289	0.02503	0.0910962	0.0776439	0.110567	0.05786	0.02503	0.128169	0.0789532	0.0257505	0.112414	0.0952478	0.114216	0.0253877	0.0253877	0.00834334	0.0421084	0.128169	0.128169	0.0621905	Epor	-1.29488	0.0664199	0.110675	0.104478	0.852747	0.953252	-0.693123	0.262113	0.363382	-6.63413	-0.48168	0.431678	0.658179	0.0866352	0.892593	0.920003	-0.179861	-2.04909	0.0110973	0.0291007	2.2827	0.00456487	0.0111128
ENSMUSG00000006241	Ccdc159	3.39358	3.90743	3.5883	7.29775	5.76134	6.8305	3.88773	3.61836	3.71627	7.23643	6.20221	7.09677	4.21705	4.24365	3.98135	6.81128	6.91016	5.78717	4.31822	4.49915	3.52522	4.83441	5.35663	4.82537	Ccdc159	0.863098	1.15451e-10	6.52042e-10	0.0449639	0.668478	0.876689	0.868373	7.54558e-11	4.97594e-10	19.3127	0.193418	0.0660775	0.204349	0.64524	3.89984e-08	1.65371e-07	3.33598	0.175007	0.0950838	0.178038	0.288902	0.00470008	0.0114162
ENSMUSG00000006262	Mob1b	64.1297	55.4603	63.2676	65.8992	65.3177	68.2192	58.19	63.3498	64.1297	66.8113	67.1188	64.53	68.2192	61.4728	63.4096	77.6313	69.5156	74.2891	68.0674	63.7718	65.8194	79.8482	87.0474	85.0353	Mob1b	0.127854	0.01652	0.031847	0.0235584	0.646084	0.863798	0.0973285	0.0630901	0.109491	4.13137	0.0802157	0.123157	0.308115	0.197453	0.000402477	0.00101952	2.46152	0.11468	0.0300689	0.0683518	0.349658	4.59327e-08	2.61776e-07
ENSMUSG00000006273	Atp6v1b2	75.6274	74.8268	77.4683	127.297	130.285	128.224	76.9687	78.6059	77.6313	116.621	130.151	127.489	78.4837	83.5439	76.5401	140.013	141.588	130.721	93.3963	89.9915	94.5654	131.195	125.459	126.731	Atp6v1b2	0.759329	3.5783e-19	7.45345e-18	0.0330485	0.432619	0.735604	0.680981	9.53028e-18	1.8996e-16	20.6055	0.0648226	0.12823	0.316036	0.789558	9.42084e-20	2.47078e-18	12.1803	0.285984	6.06718e-08	5.13097e-07	0.464041	3.48378e-13	4.57149e-12
ENSMUSG00000006276	Eps15l1	65.6666	70.718	66.6929	66.4776	65.2836	64.2095	73.2177	68.9903	70.8021	65.7717	65.2547	68.0085	69.2434	69.9693	69.3092	61.7949	63.4866	64.2381	66.3145	68.5942	65.6666	64.4303	61.3331	60.8438	Eps15l1	-0.0507812	0.173429	0.253187	0.0692124	0.065116	0.288721	-0.0977297	0.0111847	0.0234406	-1.41203	0.0388757	0.292276	0.525594	-0.138018	0.000634815	0.00156006	-3.55024	-0.0173648	0.636429	0.748101	-0.104404	0.00750546	0.0174923
ENSMUSG00000006281	Tep1	1.45068	1.41584	1.02849	0.886208	0.891361	1.14443	1.56614	1.0989	1.54715	1.22355	1.32961	1.01323	1.35227	0.98631	0.806917	0.975447	1.26498	1.27792	0.8609	1.26041	1.12637	0.853567	0.847929	0.747104	Tep1	-0.404483	0.0535803	0.091517	0.115848	0.535867	0.802432	-0.2298	0.234021	0.331485	-1.98364	-0.321052	0.115616	0.296501	0.185455	0.369778	0.458629	-0.577649	-0.256681	0.199809	0.319254	-0.393671	0.0810407	0.140582
ENSMUSG00000006288	Ttc5	11.0607	12.033	12.3488	13.9741	12.4873	12.4326	11.9717	11.1906	10.9066	13.8675	14.0897	13.7886	12.4611	11.7453	12.2325	12.8923	14.0476	13.2009	10.6005	10.0361	9.36296	11.683	11.6554	11.7453	Ttc5	0.132366	0.0266415	0.049076	-0.0574096	0.331814	0.656229	0.294011	1.12126e-05	3.73431e-05	-5.12128	0.0400943	0.491141	0.708414	0.139	0.0195896	0.0361439	3.46683	-0.242079	0.000284363	0.00111846	0.227856	0.000588334	0.00171265
ENSMUSG00000006289	Osgep	13.4812	14.0214	15.3606	24.638	24.0882	26.148	13.1514	14.3555	14.1209	22.6933	24.7972	24.7666	14.7306	15.1562	14.0476	26.9642	26.5486	26.742	12.4105	12.8846	13.5312	19.2757	17.7143	19.0341	Osgep	0.804463	1.0268e-15	1.1886e-14	-0.0425294	0.488771	0.772077	0.795747	1.91487e-15	2.46611e-14	-18.7105	0.0355149	0.559275	0.759412	0.870153	8.24359e-17	1.22427e-15	24.5011	-0.142675	0.0264417	0.0611754	0.528846	2.56456e-10	2.10294e-09
ENSMUSG00000006299	Aamp	89.0384	95.9838	98.8961	100.866	95.5285	103.823	95.0942	96.1169	98.4042	92.0506	90.725	97.7387	88.3422	99.4311	92.3587	82.6952	90.1478	83.6114	82.1346	82.1346	86.6077	81.8104	78.4837	83.0444	Aamp	0.0806248	0.0891397	0.143216	0.0295462	0.525967	0.795617	-0.0466442	0.319705	0.42623	-1.57869	-0.0200599	0.666884	0.830039	-0.126716	0.0102603	0.0202106	6.31688	-0.177887	0.000545164	0.00200695	-0.043962	0.355667	0.471039
ENSMUSG00000006301	Tmbim1	57.6378	56.4951	58.0476	84.7996	85.836	85.7382	70.8335	69.2221	72.2165	84.2207	86.9346	91.7574	60.4016	61.8479	58.4912	80.993	89.5732	86.2493	75.0118	77.3506	77.914	75.7089	74.0521	74.28	Tmbim1	0.574352	5.43637e-16	6.61181e-15	0.301785	9.33179e-09	1.16253e-06	0.308053	3.39087e-09	1.78925e-08	1.02077	0.0695914	0.0919591	0.25644	0.506022	1.82592e-14	1.85203e-13	7.27132	0.419324	3.41714e-12	6.49157e-11	-0.0395107	0.316009	0.429763
ENSMUSG00000006304	Arpc2	199.422	207.213	225.045	178.547	175.36	184.122	223.322	222.09	226.985	170.621	184.886	181.776	223.322	234.874	221.979	162.502	183.054	167.886	233.199	228.63	251.503	196.136	193.389	184.766	Arpc2	-0.230348	3.64172e-05	0.000106957	0.0915512	0.0641203	0.286003	-0.324338	1.14027e-07	4.93321e-07	-3.54269	0.107721	0.0308952	0.121937	-0.407039	9.74814e-10	5.06538e-09	-3.77866	0.175643	0.000812349	0.00286363	-0.312017	2.14171e-07	1.10198e-06
ENSMUSG00000006307	Kmt2b	72.1908	73.6452	55.2632	61.1283	58.0123	56.3668	66.2251	61.3949	56.3507	63.7204	53.8031	54.1887	58.7302	50.9781	57.196	57.2531	53.376	56.5546	64.2031	68.172	54.8053	52.6511	51.9407	53.7212	Kmt2b	-0.18399	0.0401552	0.0708364	-0.118209	0.177503	0.495172	-0.101267	0.251694	0.351294	0.856678	-0.258315	0.00524465	0.0341986	0.00433018	0.960895	0.973214	-0.0167632	-0.0962465	0.269246	0.401137	-0.235858	0.0107216	0.0240465
ENSMUSG00000006310	Zbtb32	0.211507	0.361457	0.28553	0.246261	0.28116	0.410612	0.222569	0.196724	0.395739	0.281866	0.228152	0.342748	0.437365	0.251251	0.362793	0.23188	0.321247	0.230498	0.354576	0.330937	0.218416	0.296274	0.310547	0.325798	Zbtb32	0.121953	0.683644	0.761285	-0.117108	0.705972	0.894443	0.117963	0.704816	0.784367	-1.00729	0.287524	0.326379	0.560719	-0.405968	0.180823	0.252777	-1.41194	0.0741242	0.804969	0.872394	0.0754848	0.797462	0.857381
ENSMUSG00000006313	Upk1a	0.777927	0.638213	0.625789	0.572058	0.34251	0.445265	0.713345	0.608201	0.514702	0.508232	0.213786	0.479093	0.457864	0.649372	0.537659	0.417443	0.437365	0.312933	0.644233	0.612352	0.55361	1.003	0.445265	0.797928	Upk1a	-0.609965	0.0340981	0.0613407	-0.154856	0.545483	0.808737	-0.705388	0.0231411	0.0452166	4.55511	-0.3172	0.232207	0.457075	-0.49453	0.109513	0.164322	1.55905	-0.167028	0.514488	0.644793	0.235585	0.356831	0.472163
ENSMUSG00000006315	Tmem147	32.1735	34.3261	38.3655	23.499	24.8568	26.4085	36.8142	37.2619	38.1966	23.6478	27.1009	27.8901	36.4354	38.862	35.0322	22.4662	27.6744	22.6118	36.0283	38.0114	43.1435	29.0035	28.4824	28.038	Tmem147	-0.487142	3.09463e-07	1.17211e-06	0.101014	0.174866	0.490549	-0.516828	7.8481e-08	3.47189e-07	-5.1164	0.0745592	0.314382	0.548791	-0.606166	3.73464e-09	1.7974e-08	-8.12999	0.158901	0.0356631	0.0789381	-0.45041	7.99543e-07	3.74778e-06
ENSMUSG00000006333	Rps9	388.833	406.559	465.468	470.782	506.616	484.466	420.222	416.859	427.413	427.413	443.851	456.886	394.843	445.674	388.833	413.433	456.886	432.269	398.637	396.721	438.889	466.918	441.454	438.889	Rps9	0.216617	0.00100389	0.00242285	0.00788407	0.896818	0.967405	0.070444	0.250617	0.350093	8.93498	-0.0354903	0.56083	0.76026	0.085082	0.168223	0.237642	-2.39733	-0.0285377	0.639529	0.750474	0.127415	0.0420971	0.0798084
ENSMUSG00000006335	Tfpt	10.2029	10.7291	11.0448	8.33591	9.38897	9.62597	11.359	10.8129	10.0836	9.02421	8.09874	9.11544	9.38897	10.1951	10.057	7.64425	7.80208	8.11219	10.9576	11.1389	12.5657	9.57033	9.52628	9.25753	Tfpt	-0.228379	0.00209255	0.00479672	0.0111365	0.867162	0.957528	-0.298968	0.000128634	0.000371727	-26.8457	-0.110329	0.109926	0.28702	-0.33095	5.81126e-05	0.000164894	2.99967	0.113562	0.0905992	0.171125	-0.287263	0.000147186	0.000475758
ENSMUSG00000006342	Susd2	22.8352	24.8517	21.5141	13.9477	14.6571	13.533	23.444	21.3819	21.6243	15.3292	14.7865	15.2732	21.0938	22.0759	21.43	11.7839	12.3269	11.4223	14.8343	15.7651	15.3432	5.69224	5.90773	5.56775	Susd2	-0.71297	5.59887e-16	6.78356e-15	-0.0564623	0.220969	0.545469	-0.549144	5.99515e-13	5.33226e-12	9.72586	-0.0964218	0.0414077	0.148554	-0.862782	7.85281e-18	1.41701e-16	8.94799	-0.588106	7.20707e-14	1.92129e-12	-1.4203	1.51891e-21	1.11391e-19
ENSMUSG00000006345	Ggt1	0.0453776	0.00834334	0.0584033	0.213134	0.144882	0.0825537	0.00834334	0.110567	0.00834334	0.00834334	0.0700268	0.0970322	0.0789532	0.0429029	0.0421084	0.0592245	0.199448	0.0789532	0.00834334	0.0257505	0.0253877	0.0253877	0.128169	0.0789532	Ggt1	2.27929	0.0129128	0.025469	-0.511024	0.654625	0.869404	0.96415	0.381392	0.490578	-1.8867	0.888976	0.367377	0.600749	0.904014	0.25892	0.341397	1.01692	-0.676737	0.56117	0.685553	1.85018	0.0857362	0.147778
ENSMUSG00000006356	Crip2	3.5122	4.03889	4.51843	2.27374	2.5048	1.71381	3.59793	3.68051	3.69399	1.97722	2.21447	2.52138	3.32695	3.77145	3.53056	1.67485	2.28294	2.29278	2.68327	2.23856	2.48389	1.30229	1.15439	1.27792	Crip2	-0.906305	7.54986e-09	3.41934e-08	-0.133443	0.200221	0.522223	-0.715265	8.58657e-07	3.29655e-06	5.36007	-0.181118	0.087726	0.248323	-0.779005	3.18041e-07	1.20366e-06	4.30109	-0.705089	4.59855e-07	3.27837e-06	-0.98501	1.65532e-07	8.68271e-07
ENSMUSG00000006360	Crip1	0.376062	0.272555	0.443908	0.493916	0.31245	0.494345	0.295307	0.320354	0.2675	0.347613	0.549928	0.623007	0.185109	0.397062	0.481611	0.317527	0.507306	0.432296	0.410612	0.278675	0.185578	0.193887	0.395739	0.411511	Crip1	0.241923	0.466704	0.568791	-0.285202	0.432157	0.735409	0.746194	0.0341285	0.0638664	-2.61637	-0.121544	0.729543	0.864629	0.322429	0.349673	0.438197	-2.65278	-0.371516	0.314084	0.451206	0.192486	0.611112	0.709629
ENSMUSG00000006369	Fbln1	180.855	191.394	184.886	216.277	208.58	197.932	177.186	171.316	178.184	204.422	206.642	218.412	166.468	173.753	171.434	173.378	195.212	176.118	144.593	155.034	153.439	140.162	129.117	133.877	Fbln1	0.16018	0.000532448	0.00133932	-0.0809547	0.0628526	0.28288	0.256842	6.4237e-07	2.50931e-06	-3.17266	-0.122721	0.00635548	0.0393664	0.0885191	0.0437388	0.0740629	-0.721304	-0.298568	4.52348e-08	3.92277e-07	-0.168575	0.000427143	0.00127454
ENSMUSG00000006373	Pgrmc1	63.6241	57.2702	64.995	48.1785	45.1738	48.2821	58.9458	61.7366	63.221	50.9171	49.3255	49.335	63.8306	67.8968	63.0339	49.3793	48.7259	49.1318	65.0056	64.414	68.448	52.3258	51.6565	51.845	Pgrmc1	-0.391111	9.70315e-11	5.53806e-10	-0.0141937	0.73269	0.906329	-0.297576	3.95094e-08	1.8092e-07	20.9654	0.0684059	0.10509	0.279119	-0.402741	4.21046e-11	2.65153e-10	-5.88751	0.0915457	0.0323764	0.0728582	-0.344074	1.46348e-09	1.04949e-08
ENSMUSG00000006378	Gcat	3.61674	3.46076	4.45357	5.0319	5.43975	5.14286	3.97204	3.82334	3.96558	4.50193	4.55246	5.57843	3.31093	4.60114	4.10621	5.4127	4.65084	4.42525	3.3607	3.6359	3.70515	3.02003	3.52405	3.77677	Gcat	0.442561	0.000497976	0.00125864	0.0338464	0.781998	0.927573	0.308415	0.0117853	0.0245851	9.11218	0.0522694	0.668578	0.831129	0.277429	0.0224656	0.04083	5.30767	-0.103027	0.411073	0.5497	-0.0573819	0.655356	0.745198
ENSMUSG00000006386	Tek	0.0988501	0.0421084	0.0584033	0.131164	0.0662232	0.0988501	0.0584033	0.0417167	0.178878	0.136646	0.181894	0.0657625	0.20221	0.0257505	0.0253877	0.21474	0.13185	0.13185	0.447617	0.363297	0.250351	0.488744	0.379267	0.395739	Tek	0.608854	0.415178	0.518812	0.280013	0.716767	0.898989	0.641499	0.355508	0.46403	2.29096	-0.292298	0.724578	0.862147	1.61014	0.0327312	0.0571413	-5.50854	2.46612	0.000372643	0.00142614	0.283732	0.449734	0.563807
ENSMUSG00000006390	Elovl1	66.497	65.2454	74.1899	74.2402	75.2958	77.9424	69.0841	66.0411	73.3574	73.6352	73.7461	77.7752	70.1624	74.6345	73.6143	75.0605	85.317	78.156	60.4016	60.1259	64.4876	61.2329	59.8007	59.5315	Elovl1	0.145072	0.00589429	0.0124809	0.0181822	0.715838	0.898578	0.111977	0.0297448	0.0565009	6.15864	0.0862563	0.089959	0.25253	0.125553	0.0151711	0.0287504	1.45558	-0.153418	0.0042072	0.0124486	-0.0344818	0.498621	0.610599
ENSMUSG00000006392	Med8	24.2208	22.9049	26.491	18.1458	18.9178	18.9498	25.2383	26.7832	26.6384	17.7861	19.3247	19.0891	27.858	28.3882	25.7862	19.7753	20.1812	18.1785	28.7702	27.3857	30.0563	24.3873	25.1614	25.368	Med8	-0.392744	1.8264e-07	7.12196e-07	0.0967888	0.0991439	0.364503	-0.485188	1.93683e-09	1.05023e-08	-5.01285	0.156492	0.0094457	0.0525822	-0.496783	9.5448e-10	4.96636e-09	-3.17448	0.228512	0.00029187	0.00114521	-0.201655	0.00110791	0.0030693
ENSMUSG00000006395	Hyi	5.69638	5.90287	6.06745	4.96532	5.06856	4.78648	6.30112	5.74044	6.52696	4.29829	4.23162	5.34741	4.96418	6.01279	5.91632	4.70401	4.97204	4.12129	6.52696	7.09448	6.79244	4.94685	4.99593	4.97204	Hyi	-0.253836	0.00632982	0.0133247	0.0691245	0.408761	0.717505	-0.426167	2.87271e-05	9.07777e-05	-6.16521	-0.0698754	0.413443	0.642359	-0.291486	0.00270301	0.00595986	4.17151	0.207672	0.0149638	0.0375621	-0.452269	6.65014e-06	2.67133e-05
ENSMUSG00000006398	Cdc20	87.4789	93.2749	94.6314	37.223	36.936	37.723	72.7715	77.66	78.9096	38.4145	38.9346	41.9464	71.8301	79.4628	72.1431	31.622	33.4127	30.1839	43.063	42.034	44.9316	20.3227	20.3981	22.6069	Cdc20	-1.29899	1.06649e-24	7.07379e-23	-0.264328	7.24318e-07	5.19424e-05	-0.943057	2.63916e-20	8.51985e-19	3.56775	-0.302671	5.73229e-08	5.33449e-06	-1.23013	1.56591e-23	9.42167e-22	4.06423	-1.08263	1.96803e-22	4.31791e-20	-1.03907	4.52048e-20	2.36795e-18
ENSMUSG00000006403	Adamts4	32.7276	34.8683	28.3882	43.8785	42.7437	41.5065	29.2235	27.5931	23.9277	40.8296	36.4531	36.9309	28.645	27.4219	30.4453	38.3891	40.4444	40	21.51	22.9386	20.0974	24.3108	24.8138	24.4793	Adamts4	0.422681	1.11578e-07	4.45993e-07	-0.247724	0.000633309	0.0127146	0.502799	5.83889e-09	2.99876e-08	-2.02967	-0.14473	0.0331603	0.127818	0.458709	3.23514e-08	1.38606e-07	-3.16941	-0.568132	1.00005e-09	1.18646e-08	0.191334	0.00954928	0.0216547
ENSMUSG00000006411	Nectin4	0.2675	0.180513	0.153558	0.180012	0.2333	0.179558	0.295307	0.196724	0.0776439	0.167502	0.148565	0.251251	0.221653	0.181894	0.180513	0.128169	0.166195	0.181894	0.17632	0.170708	0.234632	0.193887	0.192463	0.271191	Nectin4	0.0165578	0.96846	0.979957	-0.226629	0.602503	0.842621	0.151168	0.731921	0.805992	-0.66703	-0.00250642	0.995228	0.99981	-0.302719	0.495742	0.582518	120.778	-0.0167434	0.968135	0.981416	0.173447	0.673904	0.760328
ENSMUSG00000006412	Pfdn2	34.5476	37.0524	41.667	28.3071	29.3905	31.3201	40.4935	36.8531	42.3033	26.0602	26.8867	28.5613	36.8179	39.2443	37.0172	23.2208	28.2807	25.9007	36.0479	35.9179	41.3532	30.1373	28.4824	29.6341	Pfdn2	-0.345666	2.19303e-05	6.65304e-05	0.0798958	0.247428	0.575645	-0.552257	4.77294e-09	2.47155e-08	-6.91222	0.000251108	0.997084	1	-0.550892	6.71642e-09	3.13691e-08	-2193.84	0.000804002	0.990656	0.995008	-0.357887	1.3282e-05	5.07914e-05
ENSMUSG00000006418	Rnf114	44.0826	45.039	46.2065	64.4527	59.569	61.7366	46.3294	46.1449	48.805	54.6286	54.4584	57.9587	42.886	43.4242	43.1027	56.6167	61.1751	58.3875	48.6034	49.5884	51.0968	65.1276	60.092	61.0009	Rnf114	0.45618	1.59633e-12	1.16278e-11	0.0615569	0.156907	0.463988	0.241664	1.88147e-06	6.91462e-06	3.92586	-0.0644687	0.141561	0.336772	0.444353	3.97464e-12	2.8651e-11	-6.89254	0.141397	0.0020645	0.006587	0.318294	7.20217e-09	4.65471e-08
ENSMUSG00000006423	C330007P06Rik	32.8066	30.9614	32.3662	35.8674	35.8292	35.1632	28.93	33.6922	30.7414	34.3798	35.2854	34.2567	33.1597	31.5654	30.9756	41.52	37.6643	39.056	31.8507	32.1097	31.3201	33.8706	33.8993	35.9922	C330007P06Rik	0.153032	0.00245602	0.00555973	-0.0446064	0.352047	0.673879	0.157353	0.00203517	0.00491278	-3.5276	-0.00675921	0.886833	0.948971	0.30464	1.80391e-07	7.07797e-07	-45.0704	-0.01248	0.792709	0.863828	0.122516	0.0133383	0.0292043
ENSMUSG00000006435	Neurl1a	6.22724	6.09526	5.5729	10.1932	10.1614	9.59417	5.29738	4.89771	4.875	9.66828	8.45861	9.47677	5.53517	5.69411	6.66488	8.13531	8.83216	8.52127	4.98531	4.58972	4.14746	3.85152	4.14746	4.40002	Neurl1a	0.74577	1.14745e-11	7.43069e-11	-0.245546	0.00616448	0.0658245	0.871041	9.88555e-13	8.49694e-12	-3.54736	-0.000994763	0.990249	0.998832	0.513594	1.03155e-07	4.16347e-07	-516.297	-0.384229	8.39907e-05	0.000372921	-0.144047	0.131194	0.211255
ENSMUSG00000006442	Srm	216.446	221.052	239.047	68.5541	69.6332	68.6126	240.19	234.273	242.679	72.3813	74.727	81.2455	226.345	254.494	232.138	69.3684	80.993	74.0521	231.1	251.875	255.219	157.414	157.492	161.812	Srm	-1.70892	3.79311e-25	2.84615e-23	0.0849412	0.129731	0.421463	-1.65249	8.2498e-25	7.03187e-23	-19.4546	0.0748186	0.180465	0.393134	-1.66872	6.54108e-25	5.27466e-23	-22.3036	0.125533	0.027897	0.0640537	-0.629657	6.33217e-13	7.92908e-12
ENSMUSG00000006445	Epha2	87.6436	91.5713	85.7176	29.8109	29.8028	28.4235	107.745	102.25	99.5923	35.6874	32.5553	35.1831	89.1213	91.4234	89.234	24.5606	25.3431	25.6505	143.852	147.184	145.128	51.3645	48.4654	52.5184	Epha2	-1.58901	1.07177e-29	2.32755e-27	0.224684	3.51331e-07	2.8331e-05	-1.58237	5.16934e-30	1.58305e-27	-7.04268	0.0266978	0.459782	0.682744	-1.83632	1.98031e-31	7.85416e-29	-68.7816	0.719866	1.78089e-20	2.08493e-18	-1.51827	3.39331e-30	1.60843e-27
ENSMUSG00000006456	Rbm14	59.8076	61.0312	57.3067	35.3096	37.1809	32.6006	56.5856	54.3083	53.691	37.1318	34.3531	38.2458	51.5667	50.6527	52.5378	28.7232	30.5055	30.4453	40.2707	42.7685	40.9649	29.6028	27.0879	28.6541	Rbm14	-0.762482	4.38767e-15	4.55745e-14	-0.113825	0.0420543	0.224912	-0.586159	5.36053e-12	4.12908e-11	5.14964	-0.202452	0.000690666	0.00780827	-0.787698	3.94301e-15	4.47597e-14	3.89079	-0.522333	5.91632e-11	8.94769e-10	-0.539612	1.38334e-10	1.1817e-09
ENSMUSG00000006457	Actn3	0.885352	0.825694	0.891143	0.886208	0.972886	0.830506	0.787503	0.64285	0.482982	0.699379	0.928287	0.784012	0.88578	1.09242	1.09014	1.05448	1.17689	0.890007	0.844679	0.685515	0.55361	0.506366	0.558232	0.480912	Actn3	0.0460785	0.786308	0.845288	-0.469502	0.0152641	0.119086	0.351681	0.0689886	0.118303	-0.749051	0.231919	0.165761	0.372302	0.0216489	0.891963	0.9195	0.0933465	-0.342009	0.0646466	0.129323	-0.411919	0.0502605	0.0929718
ENSMUSG00000006462	A530013C23Rik	0.864405	1.02757	0.971954	1.2826	1.24302	1.46411	0.772938	1.15925	1.22066	1.29509	1.51626	1.29462	0.77065	1.03825	0.855849	0.943354	1.36653	0.906695	1.12527	0.667373	1.03825	0.832201	0.816492	0.977339	A530013C23Rik	0.47619	0.0143903	0.0280616	0.110982	0.570537	0.823679	0.407813	0.0301765	0.0572369	3.6746	-0.11303	0.577082	0.771082	0.257484	0.201679	0.277345	-2.27801	-0.0522693	0.793716	0.86461	-0.0750122	0.714298	0.792281
ENSMUSG00000006463	Zdhhc24	7.05813	7.02134	7.07734	9.59717	8.89387	9.42783	7.10628	7.53276	7.4997	8.51595	8.72988	10.001	7.96865	7.48887	8.31585	9.7992	10.6079	10.3647	9.05207	8.02278	9.25522	9.57033	9.07785	9.25753	Zdhhc24	0.399015	1.65221e-06	5.74095e-06	0.0647515	0.37193	0.690032	0.296638	0.000126975	0.000367152	4.58118	0.167226	0.0237636	0.101768	0.372417	2.76882e-06	9.30956e-06	2.22703	0.312298	7.5611e-05	0.000339046	0.0867406	0.194728	0.291261
ENSMUSG00000006464	Bbs1	4.85463	5.19096	5.0709	6.59417	7.33719	7.53414	4.98668	4.59156	4.0484	7.52389	7.60171	7.40089	5.42262	5.25225	5.97851	8.36644	7.83393	7.36992	4.50357	4.03002	3.93494	6.09341	6.22955	6.88103	Bbs1	0.503573	2.95264e-07	1.12117e-06	-0.153962	0.0833795	0.330592	0.729532	1.71846e-10	1.06257e-09	-4.7384	0.138224	0.103106	0.27581	0.500816	1.66152e-07	6.55103e-07	3.62321	-0.280633	0.00307772	0.00943115	0.624075	1.67913e-08	1.02585e-07
ENSMUSG00000006471	Ndor1	9.89708	11.4367	10.1951	9.33093	9.03325	9.75596	11.4972	11.1582	11.0782	8.33864	7.90799	8.85994	9.5351	10.6383	10.4805	10.0461	8.97741	9.73042	11.9889	13.561	13.088	15.2346	15.3138	15.0155	Ndor1	-0.163352	0.020425	0.038639	0.100234	0.130624	0.422504	-0.427768	4.094e-07	1.64624e-06	-4.2677	-0.0393372	0.554221	0.755501	-0.0923663	0.179623	0.251353	2.34806	0.294579	4.90036e-05	0.000227234	0.239388	0.000307088	0.000939685
ENSMUSG00000006476	Nsmf	82.3891	85.6471	83.1445	67.5401	67.9639	65.3378	85.4406	80.3032	78.9611	66.298	64.3937	69.0204	83.1219	87.099	85.8948	63.9568	65.7631	63.9977	79.2626	85.048	80.5862	60.6493	56.1558	60.0231	Nsmf	-0.322621	1.15273e-10	6.51225e-10	-0.038251	0.275505	0.605858	-0.292977	1.15895e-09	6.4833e-09	7.65933	0.0279942	0.421673	0.648846	-0.402694	4.44691e-13	3.65882e-12	-14.3849	-0.0369425	0.291722	0.426265	-0.470073	8.04722e-15	1.44276e-13
ENSMUSG00000006494	Pdk1	32.925	31.7111	32.717	168.918	167.167	166.761	28.2849	31.1294	30.7099	159.573	161.812	158.566	19.9954	18.6687	19.6156	123.384	119.365	119.837	30.2947	31.786	31.0129	116.306	117.104	112.522	Pdk1	2.36898	1.55648e-36	3.78108e-33	-0.112525	0.00856203	0.0820606	2.41426	1.28127e-36	2.76669e-33	-21.4553	-0.740572	3.54995e-18	1.72474e-14	2.63762	9.31061e-37	2.58489e-33	-3.56161	-0.0645486	0.116684	0.209539	1.8937	4.67193e-33	4.77865e-30
ENSMUSG00000006498	Ptbp1	370.918	386.89	362.068	254.858	253.125	251.875	374.791	359.569	364.774	263.79	266.193	277.996	334.399	322.458	349.309	226.556	240.19	234.078	336.766	340.423	347.935	294.057	284.46	292.5	Ptbp1	-0.558919	8.15196e-19	1.59221e-17	-0.0265454	0.384904	0.701725	-0.444145	6.73302e-16	9.40687e-15	16.7315	-0.15455	1.33884e-05	0.00038741	-0.521449	8.43761e-18	1.5155e-16	3.37398	-0.127039	0.000187857	0.000770539	-0.23505	7.37227e-09	4.75515e-08
ENSMUSG00000006517	Mvd	19.6059	21.1285	21.0705	234.591	236.868	242.934	16.7212	16.0563	17.1007	215.091	222.295	237.931	19.3878	21.43	20.137	215.525	238.16	230.109	11.4667	14.3197	12.7106	123.474	111.383	115.656	Mvd	3.5311	3.31702e-36	6.4463e-33	-0.309567	4.69381e-05	0.00163821	3.75845	1.93942e-36	3.14089e-33	-12.141	-0.0209265	0.746418	0.874489	3.48782	6.13733e-36	1.0843e-32	-166.67	-0.687929	1.88406e-11	3.14831e-10	3.19064	5.15846e-33	5.01248e-30
ENSMUSG00000006519	Cyba	63.5834	65.7717	70.7077	51.5344	51.9812	54.2747	68.448	68.2059	70.241	49.3054	49.8606	55.6827	57.5336	64.7809	62.3797	37.7355	48.5891	41.7081	55.5263	56.5777	60.781	33.8816	31.6439	33.3358	Cyba	-0.341906	3.84652e-06	1.28752e-05	0.0492709	0.42194	0.728111	-0.420052	9.4141e-08	4.12429e-07	-8.52536	-0.116065	0.0661183	0.204349	-0.534747	9.47767e-10	4.93275e-09	4.60731	-0.210742	0.00160663	0.00526795	-0.805855	6.19766e-14	9.42452e-13
ENSMUSG00000006526	Tmem110	14.7255	14.5707	15.8213	13.6283	13.0334	13.0699	14.776	14.8104	14.8104	13.0232	14.4181	14.1608	14.5744	14.4442	14.3555	13.7516	13.3329	13.691	15.3432	15.2268	15.1225	13.2407	15.2115	13.8468	Tmem110	-0.183529	0.00261158	0.00588992	-0.0230336	0.679161	0.882046	-0.0948736	0.100218	0.163119	4.11892	-0.0567157	0.313526	0.548278	-0.0891966	0.124731	0.184057	1.5727	0.018432	0.739096	0.825779	-0.113715	0.049088	0.0910978
ENSMUSG00000006527	Sfmbt1	8.34138	8.27524	7.90799	7.5169	8.74307	9.18994	9.34118	8.87513	7.0623	9.08948	8.56613	8.98961	8.30288	7.15807	8.2548	10.1442	9.48346	10.3647	9.59417	10.9473	9.5351	12.7648	14.3612	13.9764	Sfmbt1	0.0491502	0.555102	0.650027	0.0355028	0.669548	0.877176	0.0845306	0.306504	0.411481	2.38095	-0.0502586	0.551043	0.753221	0.340679	0.000182129	0.000482681	-6.77852	0.292975	0.000826422	0.00290902	0.451311	5.28557e-07	2.55395e-06
ENSMUSG00000006529	Itih1	0.065305	0.0257505	0.0584033	0.115586	0.160593	0.179558	0.0417167	0.0417167	0.00834334	0.379027	0.148565	0.188294	0.0437125	0.0429029	0.0253877	0.162389	0.182778	0.165734	0.11932	0.115586	0.0789532	0.210356	0.0920315	0.0621905	Itih1	1.6936	0.0047313	0.0101978	-0.914771	0.229486	0.55588	3.16141	1.97342e-05	6.37809e-05	-3.45595	-0.351225	0.616385	0.798908	2.23243	0.000589472	0.001456	-6.35612	1.15606	0.0568364	0.116257	0.047706	0.923601	0.948867
ENSMUSG00000006538	Ihh	0.115586	0.162841	0.185578	0.16385	0.264778	0.255809	0.106822	0.110567	0.230498	0.136646	0.181894	0.188294	0.132309	0.112414	0.163345	0.23188	0.199448	0.230498	0.0433058	0.151719	0.167037	0.176766	0.128169	0.217053	Ihh	0.550731	0.150373	0.224158	-0.128838	0.755569	0.916519	0.265056	0.516222	0.61939	-2.05729	-0.178707	0.668719	0.831129	0.70966	0.0764462	0.120589	-3.97108	-0.558415	0.211251	0.333478	0.717465	0.105359	0.176148
ENSMUSG00000006542	Prkag3	0.0825537	0.162841	0.153558	0.02503	0.00834334	0.00834334	0.0417167	0.145106	0.0776439	0.00834334	0.02503	0.02503	0.240133	0.164307	0.198025	0.0253877	0.0253877	0.00834334	0.0433058	0.0445373	0.0609016	0.00834334	0.00834334	0.00834334	Prkag3	-3.40995	7.01394e-06	2.26502e-05	-0.71893	0.0974827	0.361197	-2.15962	0.00162315	0.00398135	3.00394	0.633769	0.0779103	0.228589	-3.50175	9.41682e-07	3.3573e-06	-5.52528	-1.38497	0.00563766	0.0160672	-2.55331	0.000860607	0.0024345
ENSMUSG00000006567	Atp7b	1.09357	1.12658	0.95525	2.01659	2.1907	2.85926	0.900186	1.05312	0.967773	2.52325	2.31965	2.38878	1.2158	0.844679	1.28628	2.06385	1.81161	1.95673	0.990927	1.01389	0.950664	1.9041	2.07613	1.67321	Atp7b	1.142	7.13221e-09	3.23698e-08	-0.117766	0.505375	0.782399	1.30967	5.64444e-10	3.28131e-09	-11.1209	0.0590773	0.730646	0.865344	0.821712	5.39651e-06	1.7488e-05	13.9091	-0.0982135	0.576275	0.699182	0.930416	1.14885e-06	5.23734e-06
ENSMUSG00000006575	Rundc3a	3.61674	3.29961	3.22074	2.7985	2.94451	2.88049	3.28938	3.47802	3.58222	2.74914	2.70783	2.86907	3.15268	3.30681	3.23283	2.23533	2.77418	2.92686	3.2959	2.76675	3.10301	3.79189	3.21774	3.77677	Rundc3a	-0.230169	0.0347463	0.0623624	0.0320034	0.750694	0.914645	-0.313136	0.00538269	0.0120335	-9.78445	-0.0617267	0.546955	0.750037	-0.297638	0.00964151	0.0191002	4.82188	-0.146493	0.162717	0.272031	0.235242	0.0270849	0.0544644
ENSMUSG00000006576	Slc4a3	17.9719	18.1207	16.2714	21.8879	21.4785	22.7409	16.824	17.1879	15.698	22.4968	20.1738	21.7654	17.0932	16.091	17.5067	21.9631	23.3576	21.7654	20.9652	20.958	21.0868	22.2908	20.3357	22.2089	Slc4a3	0.338313	9.84118e-07	3.51117e-06	-0.0731731	0.221097	0.545696	0.373391	2.04247e-07	8.56569e-07	-5.10284	-0.0448523	0.448677	0.67297	0.404253	3.75632e-08	1.59738e-07	-9.01298	0.269677	3.744e-05	0.000178074	0.0399302	0.47383	0.587012
ENSMUSG00000006585	Cdt1	70.6361	74.5696	70.4422	79.7613	79.338	76.1693	77.1722	74.6229	74.8181	74.9986	73.0192	80.9654	59.3446	62.895	64.6427	67.5503	72.0126	66.7047	86.123	91.0029	90.3995	84.9468	82.0513	82.9139	Cdt1	0.125945	0.0130122	0.0256392	0.0719675	0.143732	0.442566	0.0137351	0.776219	0.838832	0.190851	-0.206821	0.00016483	0.00269185	0.142398	0.00639129	0.0131479	-0.688509	0.311175	1.96644e-07	1.5129e-06	-0.0980314	0.0455904	0.0856374
ENSMUSG00000006586	Runx1t1	21.5691	20.6189	18.2013	13.8759	12.7648	13.2917	18.4041	19.0137	16.0815	16.5171	14.9194	14.8319	16.6642	16.205	16.2024	15.6893	13.8952	15.6869	18.6753	18.0618	15.8645	14.1634	15.5085	15.419	Runx1t1	-0.592688	4.75301e-10	2.49245e-09	-0.17297	0.011616	0.100242	-0.208293	0.00409642	0.00935486	1.20422	-0.294494	8.23908e-05	0.00159163	-0.118438	0.094235	0.14435	0.402174	-0.197671	0.00449097	0.0131859	-0.219906	0.00274043	0.00701589
ENSMUSG00000006589	Aprt	99.5723	102.387	117.577	60.7715	65.8279	64.9335	81.0154	83.1701	85.3949	50.5827	50.9681	59.4444	91.4687	107.202	95.5285	54.8204	66.8113	57.0705	96.6193	100.978	114.398	69.1402	63.8306	62.7577	Aprt	-0.735936	2.86479e-11	1.75076e-10	-0.353575	3.508e-05	0.00131105	-0.636133	1.69157e-09	9.25504e-09	1.79915	-0.119234	0.113124	0.29223	-0.721244	6.11855e-11	3.77485e-10	6.049	-0.0348718	0.635944	0.747667	-0.670278	2.72741e-10	2.22148e-09
ENSMUSG00000006599	Gtf2h1	70.3065	68.6045	74.28	65.2293	64.1697	66.9467	69.5964	75.6084	75.9018	62.2646	67.1703	63.5398	75.0605	74.7987	74.9719	76.4406	73.6352	72.2552	94.2761	92.1034	97.952	97.9352	98.6065	98.7483	Gtf2h1	-0.118492	0.00535367	0.0114258	0.0519252	0.196738	0.518703	-0.19576	2.27137e-05	7.27811e-05	-3.77003	0.0772466	0.0582356	0.187936	-0.016527	0.677124	0.746284	-0.213952	0.415487	2.84158e-12	5.47849e-11	0.0550429	0.158007	0.24605
ENSMUSG00000006611	Hfe	2.18144	2.01798	2.05128	1.96108	1.63135	2.01184	2.4626	3.02003	2.63817	2.08148	2.29885	2.54784	2.86789	2.70599	2.92829	3.41977	2.90136	2.74775	2.83493	3.00337	2.82146	3.12207	3.38806	3.87306	Hfe	-0.163397	0.189652	0.272469	0.373872	0.00213645	0.0308625	-0.228396	0.0456271	0.0825236	-0.610895	0.444814	0.000334749	0.00456207	0.0872699	0.400894	0.490091	0.196194	0.471462	0.000157837	0.00065828	0.256589	0.0138641	0.0301989
ENSMUSG00000006638	Abhd1	0.412833	0.34251	0.412409	0.463341	0.664091	0.428589	0.240819	0.28509	0.320354	0.331871	0.273951	0.251251	0.292283	0.377651	0.343854	0.417443	0.232838	0.230498	0.230992	0.330937	0.317037	0.11145	0.143878	0.0433058	Abhd1	0.394453	0.0973816	0.154574	-0.470691	0.0870989	0.338265	0.0185005	0.949006	0.965276	-0.039305	-0.207085	0.421367	0.648804	-0.253524	0.366283	0.455079	1.22425	-0.421455	0.119938	0.214037	-1.71036	0.000101766	0.000337381
ENSMUSG00000006641	Slc5a6	10.0815	11.0268	11.3535	4.60462	4.68035	5.04457	11.5605	12.0046	10.7592	4.79806	4.38401	4.28552	10.636	10.6115	11.0574	5.0319	5.61494	4.875	11.8886	12.2979	12.1709	6.22098	6.25548	5.72337	Slc5a6	-1.18067	1.75258e-17	2.74576e-16	0.0799718	0.178692	0.496737	-1.3507	4.50918e-19	1.15609e-17	-16.8897	-0.00644047	0.913497	0.963522	-1.06005	2.37545e-16	3.27176e-15	164.592	0.164101	0.00742599	0.0205316	-0.999516	2.06581e-16	5.0948e-15
ENSMUSG00000006673	Qrich1	90.1952	92.1034	92.9783	89.971	90.8464	89.234	92.7685	92.9104	91.2395	90.6526	91.3886	87.9568	92.2679	86.8238	89.8046	90.2069	88.7283	85.992	88.2197	86.6494	92.6866	92.5132	89.8635	94.8961	Qrich1	-0.0276442	0.44699	0.54945	0.00856712	0.81258	0.938377	-0.0366735	0.314691	0.420758	-4.28072	-0.0342492	0.347138	0.581226	-0.0213035	0.558599	0.641976	0.622014	-0.0416383	0.254449	0.384134	0.0517261	0.159346	0.24762
ENSMUSG00000006675	P4htm	0.172094	0.128169	0.0892541	0.115586	0.129064	0.0988501	0.0910962	0.0596394	0.230498	0.198526	0.148565	0.0825537	0.11467	0.147137	0.129064	0.14578	0.114216	0.0789532	0.0825537	0.151719	0.149902	0.0421084	0.143878	0.235768	P4htm	-0.129582	0.821642	0.872081	-0.214071	0.712339	0.897678	0.323067	0.574566	0.67096	-1.50916	0.0563816	0.919595	0.966446	-0.242539	0.675121	0.744536	-4.30175	-0.0127722	0.981903	0.990202	-0.132668	0.818476	0.873861
ENSMUSG00000006676	Usp19	141.273	148.468	134.274	163.391	159.361	160.694	138.707	131.806	126.26	157.161	149.585	154.889	129.973	122.222	134.086	142.564	149.064	145.591	139.313	156.297	141.588	154.334	145.814	148.715	Usp19	0.190567	0.000108577	0.000299687	-0.0953675	0.0366249	0.206549	0.219071	1.73206e-05	5.64305e-05	-2.29713	-0.134028	0.00440621	0.0301303	0.179447	0.000257619	0.000669774	-1.33888	0.0438079	0.321767	0.459155	0.0393651	0.371689	0.487343
ENSMUSG00000006678	Pola1	72.6221	67.6107	62.4351	47.9265	48.8813	46.4206	64.2307	65.8992	63.0892	56.4454	54.3772	51.1866	69.835	64.5813	68.0085	57.0598	49.2584	55.3442	69.3916	63.4006	61.4433	56.7759	57.5788	58.564	Pola1	-0.497683	3.2898e-10	1.75836e-09	-0.0657356	0.240916	0.567786	-0.255194	6.73366e-05	0.000203297	3.88213	0.000879259	0.987313	0.99803	-0.326531	1.53023e-06	5.30572e-06	-371.37	-0.060006	0.28317	0.416663	-0.165792	0.00540355	0.0129741
ENSMUSG00000006699	Cdc42	282.019	262.698	308.833	241.734	233.497	246.79	272.326	290.498	300.658	234.874	252.821	247.864	304.166	324.181	297.568	258.081	252.363	259.063	260.942	233.802	270.291	238.505	246.205	239.669	Cdc42	-0.238992	2.94648e-05	8.76635e-05	0.018294	0.711136	0.897077	-0.230683	4.7564e-05	0.000146864	-12.6098	0.119264	0.0201154	0.0904497	-0.26602	5.38139e-06	1.74448e-05	-2.23051	-0.157875	0.00296965	0.00913167	-0.0761175	0.13441	0.215371
ENSMUSG00000006705	Pknox1	23.8316	24.7569	24.2343	27.9137	26.7013	25.0516	23.6756	22.6477	21.8909	26.1327	26.0721	25.4485	21.1919	22.1006	22.2908	24.4166	24.3842	22.6933	21.9991	22.501	21.3755	21.6465	21.1148	21.4482	Pknox1	0.12845	0.00695264	0.0145194	-0.094776	0.0446923	0.232918	0.187425	0.000219119	0.000615013	-1.97756	-0.151226	0.00225328	0.0182535	0.123927	0.0108876	0.0212888	-0.819485	-0.144799	0.00322228	0.00982766	-0.036777	0.433938	0.54889
ENSMUSG00000006711	D130043K22Rik	0.247422	0.216127	0.185578	0.261541	0.160593	0.163345	0.204062	0.214033	0.143878	0.182778	0.102114	0.0970322	0.256283	0.147137	0.234632	0.14578	0.166195	0.198987	0.447617	0.330937	0.300376	0.296274	0.210356	0.217053	D130043K22Rik	-0.173957	0.591333	0.681531	-0.214147	0.511029	0.78577	-0.602207	0.110425	0.176872	2.81212	-0.0500267	0.874403	0.942425	-0.29329	0.385991	0.475099	5.86266	0.724308	0.0142912	0.036121	-0.571604	0.0445692	0.0839789
ENSMUSG00000006715	Gmnn	21.5483	20.6752	24.4044	18.2583	18.7027	18.2328	21.1789	21.3524	22.4194	18.1914	20.0528	19.5581	20.8294	23.2623	19.8661	15.1789	15.2392	15.1776	16.8725	16.6131	17.6817	15.6263	15.1641	14.8074	Gmnn	-0.269161	4.40724e-05	0.00012797	-0.0349353	0.535788	0.802432	-0.168561	0.00573292	0.0127403	4.82493	-0.0600893	0.290775	0.524379	-0.484682	2.11542e-09	1.05051e-08	8.06603	-0.379006	1.85154e-07	1.43415e-06	-0.166069	0.0103965	0.0233876
ENSMUSG00000006717	Acot13	23.2662	23.6478	25.9322	45.3366	46.068	48.6532	24.7569	22.9472	24.9808	37.5324	42.1219	41.1918	23.8561	27.5575	24.3479	45.1611	48.7613	46.8752	30.0899	28.958	31.5573	47.5074	48.0833	48.276	Acot13	0.943152	3.07909e-17	4.62793e-16	-0.00349949	0.955378	0.988199	0.732978	5.76092e-14	5.99025e-13	-209.453	0.054277	0.385976	0.618542	0.896535	1.23565e-16	1.79207e-15	16.5178	0.314587	1.02295e-05	5.49169e-05	0.668014	2.29502e-13	3.11445e-12
ENSMUSG00000006720	Zfp184	9.66362	8.9099	9.30232	9.44038	9.03325	10.2214	10.0857	10.1886	10.8309	9.86733	10.8834	9.58791	10.6907	11.319	10.5928	10.6304	10.6786	9.56292	14.2991	13.691	14.8865	18.4641	19.2792	18.3531	Zfp184	0.0403608	0.500973	0.601205	0.158198	0.0105077	0.0942323	-0.0368093	0.526887	0.628925	-0.232679	0.226221	0.00043195	0.00545453	-0.0797323	0.171328	0.24145	-0.352453	0.621256	8.16823e-13	1.75676e-11	0.388345	4.00685e-09	2.68885e-08
ENSMUSG00000006724	Cyp27b1	0.357386	0.555387	0.251251	0.337444	0.28116	0.331871	0.362793	0.48185	0.340227	0.331871	0.397062	0.743325	0.544302	0.465663	0.448545	0.485939	0.678033	0.448545	0.678942	0.929922	0.824763	1.21252	1.4382	1.41399	Cyp27b1	-0.215048	0.493587	0.594065	0.0927216	0.754373	0.916223	0.240025	0.39737	0.506416	2.58867	0.4029	0.159856	0.36398	0.126667	0.626589	0.702905	0.314388	1.13646	9.60282e-05	0.000419328	0.74669	0.00035355	0.0010699
[truncated: 18,567 more rows]
[truncated: 1 more columns]

## Sheet: Up after Dox (797)
Gene ID	Gene name	Basal_ctrl	Basal_ctrl	Basal_ctrl	Basal_ConA	Basal_ConA	Basal_ConA	Dox_ctrl	Dox_ctrl	Dox_ctrl	Dox_ConA	Dox_ConA	Dox_ConA	AntiA_ctrl	AntiA_ctrl	AntiA_ctrl	AntiA_ConA	AntiA_ConA	AntiA_ConA	FCCP_ctrl	FCCP_ctrl	FCCP_ctrl	FCCP_ConA	FCCP_ConA	FCCP_ConA	Gene group
[truncated: 797 more rows]

## Sheet: Up after AntiA (1741)
Gene ID	Gene name	Basal_ctrl	Basal_ctrl	Basal_ctrl	Basal_ConA	Basal_ConA	Basal_ConA	Dox_ctrl	Dox_ctrl	Dox_ctrl	Dox_ConA	Dox_ConA	Dox_ConA	AntiA_ctrl	AntiA_ctrl	AntiA_ctrl	AntiA_ConA	AntiA_ConA	AntiA_ConA	FCCP_ctrl	FCCP_ctrl	FCCP_ctrl	FCCP_ConA	FCCP_ConA	FCCP_ConA	Gene group
[truncated: 1,741 more rows]

[truncated: 3 more sheets: Up after FCCP (4182), Heat-map for Fig. 1g, Heat-map for E. D. Fig. 2b]
